# Supplementary material for: Niche Shifts Induce Major Changes in the Ranges of the World's Worst Invasive Ant Species
Source: Ecol Evol. 2025 Jul 8;15(7):e71754. doi: 10.1002/ece3.71754 (PMC12237827; doi:10.1002/ece3.71754)
Supplement: Supplementary file 3 — Table S3. Importance values of the predictors in preliminary ENMs. [file ECE3-15-e71754-s006.xlsx]

## Sheet: Sheet1
	S4 Importance values of the predictors in preliminary SDMs
	Acromyrmex octospinosus			Anoplolepis gracilipes			Lasius neglectus			Linepithema humile			Monomorium floricola			Monomorium pharaonis			Myrmica rubra			Pachycondyla chinensis			Paratrechina longicornis			Pheidole megacephala			Solenopsis geminata			Solenopsis invicta			Solenopsis papuana			Solenopsis richteri			Tapinoma melanocephalum			Technomyrmex albipes			Trichomyrmex destructor
	Predictors	Importance values		Predictors	Importance values		Predictors	Importance values		Predictors	Importance values		Predictors	Importance values		Predictors	Importance values		Predictors	Importance values		Predictors	Importance values		Predictors	Importance values		Predictors	Importance values		Predictors	Importance values		Predictors	Importance values		Predictors	Importance values		Predictors	Importance values		Predictors	Importance values		Predictors	Importance values		Predictors
native	bio18	0.529436		bio13	0.200636		bio11	0.353655		bio11	0.494649		bio6	0.341121		bio4	0.363475		bio1	0.125419		bio3	0.46767		bio13	0.505149		bio3	0.238234		bio11	0.250826		bio18	0.307704		bio7	0.14308		bio4	0.35473		bio13	0.401503		bio13	0.785778		bio13
	bio13	0.443804		bio4	0.200271		bio9	0.260235		bio4	0.346055		bio4	0.242507		bio13	0.172037		bio6	0.106006		bio13	0.442719		bio14	0.119348		bio5	0.152163		bio13	0.13353		bio11	0.288558		bio13	0.0757012		bio3	0.247581		bio4	0.13115		bio3	0.117607		bio14
	bio16	0.3932		bio3	0.069715		bio12	0.238527		bio10	0.216508		bio2	0.141502		bio1	0.151909		bio3	0.0980321		bio18	0.309034		bio4	0.101232		bio4	0.111603		bio3	0.113279		bio4	0.181043		bio12	0.0534571		bio12	0.154509		bio3	0.10444		bio4	0.104		bio10
	bio8	0.278273		bio2	0.042759		bio1	0.198418		bio18	0.171725		bio13	0.127397		bio6	0.136468		bio4	0.0695114		bio16	0.184747		bio3	0.0785647		bio12	0.0627769		bio10	0.0489609		bio10	0.170974		bio18	0.0495943		bio11	0.134955		bio2	0.0832486		bio11	0.0913188		bio4
	bio5	0.162361		bio18	0.040594		bio18	0.184996		bio9	0.0963727		bio10	0.10028		bio19	0.116311		bio17	0.0638687		bio11	0.095332		bio2	0.0558931		bio11	0.0399097		bio5	0.0462832		bio3	0.05627		bio19	0.0445372		bio17	0.134856		bio10	0.0662532		bio16	0.0844352		bio3
	bio3	0.130597		bio7	0.040014		bio17	0.159713		bio15	0.0894101		bio3	0.0836376		bio5	0.107981		bio10	0.0437794		bio12	0.0567712		bio10	0.0494043		bio7	0.0314831		bio12	0.0451868		bio7	0.053731		bio16	0.0274331		bio7	0.0976806		bio6	0.0611039		bio1	0.0793348		bio2
	bio4	0.127086		bio14	0.035967		bio16	0.158539		bio16	0.0791631		bio7	0.0532421		bio16	0.0967853		bio2	0.0246811		bio8	0.0538007		bio17	0.0396174		bio10	0.0257542		bio1	0.0399336		bio2	0.0400406		bio5	0.0256252		bio15	0.053622		bio7	0.0520703		bio7	0.0614633		bio1
	bio12	0.11559		bio17	0.029749		bio3	0.111423		bio7	0.0781746		bio11	0.0397701		bio12	0.0910893		bio9	0.0188933		bio1	0.050775		bio15	0.0396087		bio14	0.0131316		bio6	0.0382592		bio6	0.0304694		bio17	0.0216042		bio19	0.0525949		bio16	0.0294267		bio6	0.0532244		bio6
	bio19	0.106465		bio16	0.027393		bio4	0.098067		bio6	0.0741637		bio5	0.0356309		bio7	0.0894982		bio8	0.0170509		bio9	0.0468759		bio16	0.0301429		bio13	0.0118114		bio17	0.0296289		bio1	0.0246197		bio4	0.0213819		bio10	0.0483458		bio12	0.0290036		bio5	0.0464192		bio16
	bio17	0.04343		bio12	0.023436		bio6	0.057394		bio3	0.0727092		bio17	0.0284623		bio3	0.088134		bio11	0.0129623		bio6	0.0410489		bio7	0.0196814		bio18	0.010056		bio16	0.0269191		bio15	0.021844		bio14	0.0195253		bio16	0.0428653		bio18	0.0232704		bio17	0.038187		bio17
	bio15	0.03896		bio10	0.022531		bio13	0.026823		bio17	0.0519013		bio18	0.0263468		bio18	0.0773514		bio18	0.0124709		bio10	0.0225286		bio11	0.018064		bio8	0.00979678		bio19	0.0176076		bio16	0.0178741		bio3	0.0148442		bio9	0.0407716		bio11	0.0165808		bio10	0.0346393		bio15
	bio14	0.037743		bio6	0.018756		bio14	0.020179		bio1	0.0451934		bio9	0.0200367		bio8	0.0742142		bio5	0.00984811		bio4	0.0153764		bio6	0.0170704		bio16	0.00909422		bio15	0.0166779		bio17	0.014068		bio2	0.0119483		bio1	0.0393414		bio5	0.015505		bio8	0.0251422		bio7
	bio11	0.019136		bio11	0.01487		bio8	0.018456		bio12	0.0415002		bio14	0.018241		bio11	0.0638843		bio7	0.00751956		bio5	0.0143936		bio18	0.0140894		bio9	0.008743		bio8	0.014878		bio12	0.0111543		bio9	0.00930567		bio14	0.0325079		bio14	0.0115598		bio14	0.0202781		bio11
	bio7	0.012886		bio1	0.013876		bio19	0.018059		bio14	0.0194808		bio16	0.0133063		bio10	0.0550697		bio19	0.00683378		bio17	0.0137012		bio1	0.0122431		bio17	0.00609789		bio18	0.0122542		bio8	0.00959044		bio8	0.00849856		bio18	0.0280597		bio19	0.0107546		bio12	0.0202417		bio5
	bio6	0.006417		bio15	0.013475		bio2	0.011036		bio2	0.0152368		bio12	0.0124231		bio17	0.0393312		bio12	0.00599067		bio7	0.0106044		bio12	0.0122274		bio1	0.00596978		bio4	0.01189		bio13	0.00672544		bio6	0.00770678		bio5	0.0219961		bio17	0.0101259		bio18	0.0170473		bio12
	bio1	0.003448		bio8	0.005037		bio15	0.009987		bio19	0.00995656		bio8	0.01084		bio2	0.0355392		bio16	0.003908		bio19	0.00903144		bio5	0.00577622		bio19	0.00583722		bio9	0.0105441		bio14	0.00453622		bio1	0.00753333		bio13	0.01599		bio8	0.00756456		bio19	0.013422		bio18
	bio9	0.001569		bio5	0.002132		bio10	0.008211		bio5	0.00725089		bio1	0.00686478		bio14	0.0342227		bio15	0.00367789		bio14	0.00706822		bio9	0.00341789		bio6	0.00513722		bio14	0.0104212		bio19	0.00437078		bio11	0.006918		bio6	0.0152338		bio15	0.00559333		bio15	0.0118081		bio9
	bio10	0.001375		bio19	0.001615		bio7	0.008142		bio13	0.00681322		bio15	0.00285644		bio15	0.0321156		bio13	0.00320556		bio2	0.00271322		bio8	0.00209833		bio2	0.00347444		bio7	0.00863378		bio9	0.00309611		bio15	0.00183589		bio2	0.00725289		bio9	0.005553		bio2	0.0114808		bio19
	bio2	9.53e-05		bio9	0.000322		bio5	0.003044		bio8	0.00254056		bio19	0.00135422		bio9	0.012973		bio14	0.00266378		bio15	0.001507		bio19	0.00171933		bio15	0.00113978		bio2	0.00549211		bio5	0.00224856		bio10	2.73333e-05		bio8	0.00308156		bio1	0.00496622		bio9	0.00933433		bio8
	Predictors	Importance values		Predictors	Importance values		Predictors	Importance values		Predictors	Importance values		Predictors	Importance values		Predictors	Importance values		Predictors	Importance values		Predictors	Importance values		Predictors	Importance values		Predictors	Importance values		Predictors	Importance values		Predictors	Importance values		Predictors	Importance values		Predictors	Importance values		Predictors	Importance values		Predictors	Importance values		Predictors
introduced	bio18	0.529436		bio13	0.128632		bio3	0.203778		bio11	0.448315		bio7	0.306794		bio11	0.185596		bio11	0.115165		bio11	0.115595		bio11	0.425978		bio7	0.167002		bio13	0.371329		bio10	0.308229		bio7	0.877514		bio17	0.660815		bio7	0.227746		bio5	0.380488		bio10
	bio13	0.443804		bio6	0.0697778		bio9	0.196956		bio1	0.20781		bio11	0.0565232		bio5	0.136417		bio5	0.0887023		bio4	0.113561		bio13	0.0745746		bio10	0.135738		bio6	0.144447		bio11	0.220422		bio13	0.200903		bio10	0.188824		bio10	0.191527		bio10	0.233592		bio9
	bio16	0.3932		bio5	0.0616834		bio19	0.0496748		bio5	0.0994101		bio5	0.0515658		bio4	0.116663		bio17	0.0827626		bio17	0.110777		bio10	0.073478		bio1	0.109306		bio2	0.0957212		bio1	0.120407		bio12	0.0779129		bio5	0.16984		bio11	0.177491		bio4	0.138281		bio13
	bio8	0.278273		bio1	0.0490638		bio8	0.0474571		bio19	0.0705337		bio3	0.0434896		bio1	0.113259		bio10	0.0756307		bio5	0.0416653		bio5	0.0515781		bio4	0.0728738		bio4	0.0683334		bio17	0.108288		bio4	0.0691183		bio11	0.124438		bio1	0.109694		bio7	0.128155		bio7
	bio5	0.162361		bio18	0.0456287		bio14	0.0426319		bio10	0.0287134		bio4	0.0406147		bio19	0.0842496		bio6	0.0723733		bio1	0.0304246		bio1	0.0514084		bio5	0.0558029		bio16	0.0458191		bio6	0.0901944		bio3	0.0518069		bio6	0.116241		bio5	0.107958		bio11	0.0854249		bio16
	bio3	0.130597		bio2	0.0390733		bio6	0.0372583		bio4	0.028266		bio13	0.0387553		bio13	0.0830546		bio1	0.0628238		bio7	0.019347		bio7	0.045671		bio3	0.0530372		bio3	0.0359153		bio5	0.0649797		bio16	0.0508589		bio7	0.0593114		bio13	0.0693097		bio1	0.0627873		bio4
	bio4	0.127086		bio12	0.0319307		bio10	0.0368132		bio7	0.0257088		bio1	0.0343418		bio17	0.0753101		bio4	0.0415601		bio6	0.0109442		bio9	0.0427908		bio12	0.0362358		bio10	0.0225619		bio3	0.057243		bio6	0.0453822		bio3	0.055112		bio9	0.0436463		bio6	0.0608752		bio17
	bio12	0.11559		bio17	0.0294812		bio1	0.0318382		bio6	0.0245372		bio6	0.0343316		bio9	0.040376		bio19	0.0280427		bio13	0.00620389		bio4	0.0380221		bio17	0.0352521		bio7	0.0219707		bio19	0.0241116		bio17	0.0369884		bio9	0.0427708		bio3	0.0389276		bio3	0.0550599		bio18
	bio19	0.106465		bio4	0.0229774		bio2	0.0293381		bio9	0.00504489		bio8	0.0268157		bio10	0.0229759		bio3	0.0155753		bio14	0.00607567		bio2	0.0328719		bio11	0.0311307		bio12	0.0132143		bio4	0.0144646		bio11	0.025082		bio14	0.0422849		bio12	0.0243026		bio2	0.0226079		bio2
	bio17	0.0434299		bio10	0.0225077		bio11	0.0284126		bio8	0.00341733		bio10	0.0138691		bio2	0.0216993		bio14	0.0150809		bio12	0.00599567		bio19	0.0255832		bio14	0.0184756		bio11	0.0131087		bio13	0.0116796		bio8	0.0164571		bio12	0.0389383		bio17	0.0215106		bio13	0.0167503		bio12
	bio15	0.0389597		bio19	0.022469		bio17	0.0251946		bio18	0.00335156		bio9	0.0126288		bio3	0.0190294		bio18	0.0149418		bio3	0.00538056		bio16	0.0226259		bio6	0.016738		bio19	0.00800478		bio7	0.0102048		bio19	0.0163342		bio1	0.0349842		bio4	0.0204371		bio12	0.0161866		bio5
	bio14	0.0377431		bio15	0.0170086		bio5	0.023615		bio12	0.00279922		bio19	0.0111088		bio8	0.0137972		bio15	0.0137137		bio16	0.004987		bio3	0.0152901		bio13	0.0149166		bio1	0.00418644		bio2	0.009498		bio14	0.0109326		bio13	0.03263		bio8	0.0197753		bio16	0.00872967		bio6
	bio11	0.0191359		bio3	0.0137518		bio7	0.0152371		bio3	0.00244389		bio17	0.00831733		bio18	0.0129696		bio12	0.00868689		bio19	0.00334378		bio15	0.0136806		bio8	0.0130367		bio8	0.00354533		bio16	0.00739444		bio2	0.00651456		bio4	0.0200258		bio6	0.0185141		bio19	0.00599078		bio3
	bio7	0.0128858		bio11	0.0134587		bio12	0.0115467		bio17	0.00144233		bio16	0.00665922		bio14	0.0100088		bio9	0.00529944		bio10	0.00289922		bio6	0.0128419		bio19	0.0116191		bio17	0.00347744		bio14	0.00532911		bio15	0.00223811		bio16	0.0136921		bio19	0.0181721		bio18	0.00534411		bio1
	bio6	0.00641711		bio14	0.0133073		bio18	0.00616422		bio15	0.00107078		bio18	0.005712		bio16	0.00805322		bio13	0.00472433		bio15	0.001779		bio17	0.0116092		bio2	0.00947367		bio5	0.00287322		bio9	0.004918		bio18	0.00220756		bio15	0.0111679		bio16	0.0138151		bio14	0.00435233		bio19
	bio1	0.003448		bio9	0.0102712		bio4	0.00600578		bio13	0.000933		bio2	0.00279867		bio15	0.00671644		bio2	0.00467733		bio18	0.00161278		bio8	0.00630233		bio18	0.00828656		bio18	0.00260278		bio18	0.00392511		bio9	0.00113911		bio19	0.0107269		bio2	0.011238		bio17	0.004196		bio11
	bio9	0.001569		bio7	0.00825478		bio15	0.00493356		bio14	0.000900889		bio14	0.00266544		bio12	0.00536489		bio7	0.00429722		bio2	0.00124011		bio18	0.00494167		bio15	0.00746778		bio9	0.00184633		bio8	0.00223222		bio1	0.000241444		bio8	0.00529233		bio15	0.00928122		bio9	0.00282578		bio14
	bio10	0.001375		bio8	0.00658011		bio13	0.00367678		bio2	0.000682444		bio15	0.00178356		bio6	0.00437867		bio8	0.00401822		bio9	0.000754111		bio12	0.00135456		bio16	0.00626944		bio15	0.00171767		bio12	0.002194		bio5	0.000149889		bio2	0.00440044		bio14	0.00235744		bio8	0.00237744		bio15
	bio2	9.53333e-05		bio16	0.00632222		bio16	0.00249656		bio16	0.000456778		bio12	0.00125833		bio7	0.00228122		bio16	0.000672444		bio8	7.12222e-05		bio14	0.00133522		bio9	0.003893		bio14	0.00113767		bio15	0.00182067		bio10	1.55556e-05		bio18	0.00151		bio18	0.00180244		bio15	0.00190622		bio8
[truncated: 3 more columns]
