# Supplementary material for: Niche Shifts Induce Major Changes in the Ranges of the World's Worst Invasive Ant Species
Source: Ecol Evol. 2025 Jul 8;15(7):e71754. doi: 10.1002/ece3.71754 (PMC12237827; doi:10.1002/ece3.71754)
Supplement: Supplementary file 4 — Table S4. Multi‐collinearity among predictors. [file ECE3-15-e71754-s004.xlsx]

## Sheet: Acromyrmex octospinosus
						S4 Multi-collinearity among predictors
native		bio1	bio2	bio3	bio4	bio5	bio6	bio7	bio8	bio9	bio10	bio11	bio12	bio13	bio14	bio15	bio16	bio17	bio18	bio19
	bio1	1	-0.701458	-0.405304	-0.793444	-0.0962303	0.908364	-0.84546	0.971542	0.983012	0.96287	0.989854	0.058588	0.25595	-0.0428438	0.156775	-0.0259645	0.0372502	0.0259675	0.0238676
	bio2	-0.701458	1	0.909971	0.308412	0.719561	-0.922424	0.955529	-0.714561	-0.792727	-0.793326	-0.646538	-0.572556	-0.525043	-0.578301	0.569333	-0.365037	-0.632133	-0.220057	-0.637565
	bio3	-0.405304	0.909971	1	-0.108846	0.759298	-0.68875	0.748095	-0.469411	-0.501253	-0.589272	-0.311173	-0.562219	-0.389245	-0.65821	0.779782	-0.279413	-0.697013	-0.0526232	-0.716293
	bio4	-0.793444	0.308412	-0.108846	1	-0.0625188	-0.639434	0.574838	-0.693986	-0.772022	-0.60062	-0.87116	0.0323558	-0.244243	0.21967	-0.488719	-0.102819	0.180333	-0.279237	0.205985
	bio5	-0.0962303	0.719561	0.759298	-0.0625188	1	-0.49046	0.604353	-0.0962301	-0.247462	-0.168737	-0.0786815	-0.737471	-0.520067	-0.788455	0.798664	-0.629892	-0.771771	-0.426794	-0.788058
	bio6	0.908364	-0.922424	-0.68875	-0.639434	-0.49046	1	-0.990721	0.883761	0.962834	0.915784	0.886817	0.411877	0.499264	0.342135	-0.239057	0.281932	0.40987	0.23823	0.402504
	bio7	-0.84546	0.955529	0.748095	0.574838	0.604353	-0.990721	1	-0.822967	-0.918845	-0.863551	-0.823025	-0.491566	-0.537551	-0.435758	0.343112	-0.355989	-0.49508	-0.28436	-0.490887
	bio8	0.971542	-0.714561	-0.469411	-0.693986	-0.0962301	0.883761	-0.822967	1	0.951175	0.972358	0.944234	0.00736236	0.148209	-0.0340069	0.116019	-0.100594	0.0238454	-0.0447925	0.0280571
	bio9	0.983012	-0.792727	-0.501253	-0.772022	-0.247462	0.962834	-0.918845	0.951175	1	0.952094	0.974039	0.227844	0.395417	0.128033	0.00822669	0.139819	0.201725	0.167256	0.188764
	bio10	0.96287	-0.793326	-0.589272	-0.60062	-0.168737	0.915784	-0.863551	0.972358	0.952094	1	0.915693	0.0973975	0.227049	0.0519292	-0.0197446	-0.0739966	0.136467	-0.0848317	0.131805
	bio11	0.989854	-0.646538	-0.311173	-0.87116	-0.0786815	0.886817	-0.823025	0.944234	0.974039	0.915693	1	0.0533196	0.272421	-0.0704339	0.226651	0.0158851	0.00198813	0.0964079	-0.0142657
	bio12	0.058588	-0.572556	-0.562219	0.0323558	-0.737471	0.411877	-0.491566	0.00736236	0.227844	0.0973975	0.0533196	1	0.922207	0.957542	-0.808279	0.932389	0.971698	0.785757	0.958114
	bio13	0.25595	-0.525043	-0.389245	-0.244243	-0.520067	0.499264	-0.537551	0.148209	0.395417	0.227049	0.272421	0.922207	1	0.78064	-0.551672	0.906259	0.83295	0.83248	0.796408
	bio14	-0.0428438	-0.578301	-0.65821	0.21967	-0.788455	0.342135	-0.435758	-0.0340069	0.128033	0.0519292	-0.0704339	0.957542	0.78064	1	-0.916888	0.843472	0.986218	0.667031	0.992937
	bio15	0.156775	0.569333	0.779782	-0.488719	0.798664	-0.239057	0.343112	0.116019	0.00822669	-0.0197446	0.226651	-0.808279	-0.551672	-0.916888	1	-0.597744	-0.913934	-0.33921	-0.928287
	bio16	-0.0259645	-0.365037	-0.279413	-0.102819	-0.629892	0.281932	-0.355989	-0.100594	0.139819	-0.0739966	0.0158851	0.932389	0.906259	0.843472	-0.597744	1	0.830387	0.946183	0.813741
	bio17	0.0372502	-0.632133	-0.697013	0.180333	-0.771771	0.40987	-0.49508	0.0238454	0.201725	0.136467	0.00198813	0.971698	0.83295	0.986218	-0.913934	0.830387	1	0.637085	0.99673
	bio18	0.0259675	-0.220057	-0.0526232	-0.279237	-0.426794	0.23823	-0.28436	-0.0447925	0.167256	-0.0848317	0.0964079	0.785757	0.83248	0.667031	-0.33921	0.946183	0.637085	1	0.621467
	bio19	0.0238676	-0.637565	-0.716293	0.205985	-0.788058	0.402504	-0.490887	0.0280571	0.188764	0.131805	-0.0142657	0.958114	0.796408	0.992937	-0.928287	0.813741	0.99673	0.621467	1
introduced		bio1	bio2	bio3	bio4	bio5	bio6	bio7	bio8	bio9	bio10	bio11	bio12	bio13	bio14	bio15	bio16	bio17	bio18	bio19
	bio1	1	-0.701458	-0.405304	-0.793444	-0.0962303	0.908364	-0.84546	0.971542	0.983012	0.96287	0.989854	0.058588	0.25595	-0.0428438	0.156775	-0.0259645	0.0372502	0.0259675	0.0238676
	bio2	-0.701458	1	0.909971	0.308412	0.719561	-0.922424	0.955529	-0.714561	-0.792727	-0.793326	-0.646538	-0.572556	-0.525043	-0.578301	0.569333	-0.365037	-0.632133	-0.220057	-0.637565
	bio3	-0.405304	0.909971	1	-0.108846	0.759298	-0.68875	0.748095	-0.469411	-0.501253	-0.589272	-0.311173	-0.562219	-0.389245	-0.65821	0.779782	-0.279413	-0.697013	-0.0526232	-0.716293
	bio4	-0.793444	0.308412	-0.108846	1	-0.0625188	-0.639434	0.574838	-0.693986	-0.772022	-0.60062	-0.87116	0.0323558	-0.244243	0.21967	-0.488719	-0.102819	0.180333	-0.279237	0.205985
	bio5	-0.0962303	0.719561	0.759298	-0.0625188	1	-0.49046	0.604353	-0.0962301	-0.247462	-0.168737	-0.0786815	-0.737471	-0.520067	-0.788455	0.798664	-0.629892	-0.771771	-0.426794	-0.788058
	bio6	0.908364	-0.922424	-0.68875	-0.639434	-0.49046	1	-0.990721	0.883761	0.962834	0.915784	0.886817	0.411877	0.499264	0.342135	-0.239057	0.281932	0.40987	0.23823	0.402504
	bio7	-0.84546	0.955529	0.748095	0.574838	0.604353	-0.990721	1	-0.822967	-0.918845	-0.863551	-0.823025	-0.491566	-0.537551	-0.435758	0.343112	-0.355989	-0.49508	-0.28436	-0.490887
	bio8	0.971542	-0.714561	-0.469411	-0.693986	-0.0962301	0.883761	-0.822967	1	0.951175	0.972358	0.944234	0.00736236	0.148209	-0.0340069	0.116019	-0.100594	0.0238454	-0.0447925	0.0280571
	bio9	0.983012	-0.792727	-0.501253	-0.772022	-0.247462	0.962834	-0.918845	0.951175	1	0.952094	0.974039	0.227844	0.395417	0.128033	0.00822669	0.139819	0.201725	0.167256	0.188764
	bio10	0.96287	-0.793326	-0.589272	-0.60062	-0.168737	0.915784	-0.863551	0.972358	0.952094	1	0.915693	0.0973975	0.227049	0.0519292	-0.0197446	-0.0739966	0.136467	-0.0848317	0.131805
	bio11	0.989854	-0.646538	-0.311173	-0.87116	-0.0786815	0.886817	-0.823025	0.944234	0.974039	0.915693	1	0.0533196	0.272421	-0.0704339	0.226651	0.0158851	0.00198813	0.0964079	-0.0142657
	bio12	0.058588	-0.572556	-0.562219	0.0323558	-0.737471	0.411877	-0.491566	0.00736236	0.227844	0.0973975	0.0533196	1	0.922207	0.957542	-0.808279	0.932389	0.971698	0.785757	0.958114
	bio13	0.25595	-0.525043	-0.389245	-0.244243	-0.520067	0.499264	-0.537551	0.148209	0.395417	0.227049	0.272421	0.922207	1	0.78064	-0.551672	0.906259	0.83295	0.83248	0.796408
	bio14	-0.0428438	-0.578301	-0.65821	0.21967	-0.788455	0.342135	-0.435758	-0.0340069	0.128033	0.0519292	-0.0704339	0.957542	0.78064	1	-0.916888	0.843472	0.986218	0.667031	0.992937
	bio15	0.156775	0.569333	0.779782	-0.488719	0.798664	-0.239057	0.343112	0.116019	0.00822669	-0.0197446	0.226651	-0.808279	-0.551672	-0.916888	1	-0.597744	-0.913934	-0.33921	-0.928287
	bio16	-0.0259645	-0.365037	-0.279413	-0.102819	-0.629892	0.281932	-0.355989	-0.100594	0.139819	-0.0739966	0.0158851	0.932389	0.906259	0.843472	-0.597744	1	0.830387	0.946183	0.813741
	bio17	0.0372502	-0.632133	-0.697013	0.180333	-0.771771	0.40987	-0.49508	0.0238454	0.201725	0.136467	0.00198813	0.971698	0.83295	0.986218	-0.913934	0.830387	1	0.637085	0.99673
	bio18	0.0259675	-0.220057	-0.0526232	-0.279237	-0.426794	0.23823	-0.28436	-0.0447925	0.167256	-0.0848317	0.0964079	0.785757	0.83248	0.667031	-0.33921	0.946183	0.637085	1	0.621467
	bio19	0.0238676	-0.637565	-0.716293	0.205985	-0.788058	0.402504	-0.490887	0.0280571	0.188764	0.131805	-0.0142657	0.958114	0.796408	0.992937	-0.928287	0.813741	0.99673	0.621467	1
Notes: bio1, mean annual temperature; bio2, averaged diurnal range; bio3, isothermality; bio4, seasonality of temperature; bio5, max temperature of the warmest month; bio6, min temperature of the coldest month; bio7, annual temperature range; bio8, averaged temperature of the wettest season; bio9, averaged temperature of the driest season; bio10, mean temperature of the warmest season; bio11, mea…

## Sheet: Anoplolepis gracilipes
native		bio1	bio2	bio3	bio4	bio5	bio6	bio7	bio8	bio9	bio10	bio11	bio12	bio13	bio14	bio15	bio16	bio17	bio18	bio19
	bio1	1	-0.075721	0.461761	-0.614262	0.535014	0.817259	-0.520425	0.552685	0.895779	0.656543	0.892775	0.179738	0.0798189	0.182867	-0.130342	0.0766237	0.18061	-0.426982	0.28297
	bio2	-0.075721	1	0.15174	-0.123364	0.381818	-0.292802	0.432132	-0.329104	-0.0313104	-0.214742	0.0160342	-0.2924	-0.174654	-0.137028	0.107373	-0.171547	-0.193407	-0.225846	-0.290479
	bio3	0.461761	0.15174	1	-0.9357	-0.258132	0.75978	-0.807474	-0.228505	0.736265	-0.3294	0.771792	0.368062	-0.102052	0.662289	-0.617961	-0.0646321	0.672626	-0.102342	0.329667
	bio4	-0.614262	-0.123364	-0.9357	1	0.0913687	-0.853899	0.822364	0.201723	-0.870172	0.176291	-0.900338	-0.352063	-0.0128769	-0.477984	0.4413	-0.0318195	-0.491145	0.318073	-0.383646
	bio5	0.535014	0.381818	-0.258132	0.0913687	1	0.0315906	0.399407	0.46684	0.274996	0.787254	0.249148	-0.320384	0.0204426	-0.38474	0.391217	-0.0224117	-0.433959	-0.551745	-0.0970313
	bio6	0.817259	-0.292802	0.75978	-0.853899	0.0315906	1	-0.903698	0.180592	0.943748	0.222575	0.93644	0.402525	0.0852247	0.462326	-0.405964	0.0926926	0.485917	-0.315758	0.50011
	bio7	-0.520425	0.432132	-0.807474	0.822364	0.399407	-0.903698	1	0.0343422	-0.747832	0.133094	-0.752201	-0.506456	-0.0694135	-0.588876	0.539954	-0.0946214	-0.631599	0.0532649	-0.500283
	bio8	0.552685	-0.329104	-0.228505	0.201723	0.46684	0.180592	0.0343422	1	0.163131	0.809697	0.171666	-0.0772163	-0.095447	-0.0440491	-0.00931849	-0.0777321	-0.036575	0.159033	-0.182303
	bio9	0.895779	-0.0313104	0.736265	-0.870172	0.274996	0.943748	-0.747832	0.163131	1	0.313878	0.988282	0.315307	0.113769	0.346955	-0.262681	0.110325	0.351555	-0.492621	0.457345
	bio10	0.656543	-0.214742	-0.3294	0.176291	0.787254	0.222575	0.133094	0.809697	0.313878	1	0.268356	-0.0980256	0.151547	-0.271765	0.32749	0.118846	-0.29148	-0.321898	0.0478511
	bio11	0.892775	0.0160342	0.771792	-0.900338	0.249148	0.93644	-0.752201	0.171666	0.988282	0.268356	1	0.30844	0.0794832	0.351255	-0.292967	0.0852227	0.356195	-0.438852	0.396692
	bio12	0.179738	-0.2924	0.368062	-0.352063	-0.320384	0.402525	-0.506456	-0.0772163	0.315307	-0.0980256	0.30844	1	0.739553	0.369673	0.0253927	0.790351	0.387205	0.264124	0.689088
	bio13	0.0798189	-0.174654	-0.102052	-0.0128769	0.0204426	0.0852247	-0.0694135	-0.095447	0.113769	0.151547	0.0794832	0.739553	1	-0.218011	0.651932	0.991027	-0.232245	-0.063652	0.626055
	bio14	0.182867	-0.137028	0.662289	-0.477984	-0.38474	0.462326	-0.588876	-0.0440491	0.346955	-0.271765	0.351255	0.369673	-0.218011	1	-0.808762	-0.178666	0.984313	0.199531	0.251788
	bio15	-0.130342	0.107373	-0.617961	0.4413	0.391217	-0.405964	0.539954	-0.00931849	-0.262681	0.32749	-0.292967	0.0253927	0.651932	-0.808762	1	0.609793	-0.833289	-0.22235	0.0438627
	bio16	0.0766237	-0.171547	-0.0646321	-0.0318195	-0.0224117	0.0926926	-0.0946214	-0.0777321	0.110325	0.118846	0.0852227	0.790351	0.991027	-0.178666	0.609793	1	-0.190664	0.0190602	0.600706
	bio17	0.18061	-0.193407	0.672626	-0.491145	-0.433959	0.485917	-0.631599	-0.036575	0.351555	-0.29148	0.356195	0.387205	-0.232245	0.984313	-0.833289	-0.190664	1	0.250808	0.245784
	bio18	-0.426982	-0.225846	-0.102342	0.318073	-0.551745	-0.315758	0.0532649	0.159033	-0.492621	-0.321898	-0.438852	0.264124	-0.063652	0.199531	-0.22235	0.0190602	0.250808	1	-0.279585
	bio19	0.28297	-0.290479	0.329667	-0.383646	-0.0970313	0.50011	-0.500283	-0.182303	0.457345	0.0478511	0.396692	0.689088	0.626055	0.251788	0.0438627	0.600706	0.245784	-0.279585	1
introduced
		bio1	bio2	bio3	bio4	bio5	bio6	bio7	bio8	bio9	bio10	bio11	bio12	bio13	bio14	bio15	bio16	bio17	bio18	bio19
	bio1	1	-0.136526	0.585083	-0.618778	0.469396	0.877491	-0.611328	0.673473	0.91758	0.673751	0.921874	0.30239	0.185755	0.278889	-0.0983358	0.242529	0.258856	0.0322353	0.171441
	bio2	-0.136526	1	0.316805	-0.0708522	0.47066	-0.398831	0.561305	-0.12778	-0.0734852	-0.262377	-0.0592639	-0.5396	-0.423052	-0.362328	0.636685	-0.325811	-0.516684	-0.275526	-0.530965
	bio3	0.585083	0.316805	1	-0.928997	0.0559659	0.657762	-0.580864	-0.0201559	0.763882	-0.141562	0.81621	0.169821	-0.0700336	0.345468	-0.085123	0.022038	0.248746	-0.236222	0.241753
	bio4	-0.618778	-0.0708522	-0.928997	1	0.131514	-0.791083	0.780988	0.0789214	-0.824985	0.159976	-0.873829	-0.231247	-0.0375243	-0.346293	0.200478	-0.0577323	-0.304291	0.247183	-0.374005
	bio5	0.469396	0.47066	0.0559659	0.131514	1	0.0198213	0.39619	0.691608	0.263517	0.704363	0.221344	-0.237829	-0.197482	-0.216495	0.437504	-0.0826671	-0.292921	-0.0304091	-0.47277
	bio6	0.877491	-0.398831	0.657762	-0.791083	0.0198213	1	-0.910135	0.356646	0.920148	0.372898	0.936182	0.466519	0.234819	0.466512	-0.398743	0.242496	0.491136	-0.0259366	0.476895
	bio7	-0.611328	0.561305	-0.580864	0.780988	0.39619	-0.910135	1	-0.0409275	-0.735818	-0.0505677	-0.768018	-0.526981	-0.297481	-0.518135	0.547484	-0.256952	-0.572419	0.0112175	-0.633868
	bio8	0.673473	-0.12778	-0.0201559	0.0789214	0.691608	0.356646	-0.0409275	1	0.343337	0.905777	0.373671	0.196616	0.236571	0.0574759	0.118944	0.353079	0.0143641	0.449795	-0.287346
	bio9	0.91758	-0.0734852	0.763882	-0.824985	0.263517	0.920148	-0.735818	0.343337	1	0.387321	0.975793	0.23432	0.0575711	0.307081	-0.146339	0.0685609	0.29904	-0.231517	0.347602
	bio10	0.673751	-0.262377	-0.141562	0.159976	0.704363	0.372898	-0.0505677	0.905777	0.387321	1	0.339883	0.160304	0.171066	0.0375367	0.0448137	0.213847	0.0604681	0.235272	-0.108592
	bio11	0.921874	-0.0592639	0.81621	-0.873829	0.221344	0.936182	-0.768018	0.373671	0.975793	0.339883	1	0.29976	0.124543	0.346477	-0.164955	0.16621	0.316562	-0.11266	0.299299
	bio12	0.30239	-0.5396	0.169821	-0.231247	-0.237829	0.466519	-0.526981	0.196616	0.23432	0.160304	0.29976	1	0.674363	0.792085	-0.717542	0.769359	0.855835	0.608377	0.667324
	bio13	0.185755	-0.423052	-0.0700336	-0.0375243	-0.197482	0.234819	-0.297481	0.236571	0.0575711	0.171066	0.124543	0.674363	1	0.155604	-0.128375	0.934442	0.263531	0.67858	0.284887
	bio14	0.278889	-0.362328	0.345468	-0.346293	-0.216495	0.466512	-0.518135	0.0574759	0.307081	0.0375367	0.346477	0.792085	0.155604	1	-0.799439	0.319843	0.960452	0.307303	0.701691
	bio15	-0.0983358	0.636685	-0.085123	0.200478	0.437504	-0.398743	0.547484	0.118944	-0.146339	0.0448137	-0.164955	-0.717542	-0.128375	-0.799439	1	-0.213436	-0.855521	-0.198757	-0.709386
	bio16	0.242529	-0.325811	0.022038	-0.0577323	-0.0826671	0.242496	-0.256952	0.353079	0.0685609	0.213847	0.16621	0.769359	0.934442	0.319843	-0.213436	1	0.360851	0.815353	0.218564
	bio17	0.258856	-0.516684	0.248746	-0.304291	-0.292921	0.491136	-0.572419	0.0143641	0.29904	0.0604681	0.316562	0.855835	0.263531	0.960452	-0.855521	0.360851	1	0.277092	0.826048
	bio18	0.0322353	-0.275526	-0.236222	0.247183	-0.0304091	-0.0259366	0.0112175	0.449795	-0.231517	0.235272	-0.11266	0.608377	0.67858	0.307303	-0.198757	0.815353	0.277092	1	-0.0505646
	bio19	0.171441	-0.530965	0.241753	-0.374005	-0.47277	0.476895	-0.633868	-0.287346	0.347602	-0.108592	0.299299	0.667324	0.284887	0.701691	-0.709386	0.218564	0.826048	-0.0505646	1

## Sheet: Lasius neglectus
native		bio1	bio2	bio3	bio4	bio5	bio6	bio7	bio8	bio9	bio10	bio11	bio12	bio13	bio14	bio15	bio16	bio17	bio18	bio19
	bio1	1	0.618004	0.297703	0.166694	0.944791	0.872666	0.211604	0.942774	0.984189	0.944607	0.907123	-0.654549	-0.640637	-0.610433	0.537297	-0.639656	-0.657622	-0.767429	-0.555254
	bio2	0.618004	1	0.286903	0.389073	0.734542	0.347262	0.547144	0.580867	0.577334	0.702063	0.471098	-0.72106	-0.683781	-0.782306	0.844857	-0.665809	-0.7989	-0.816985	-0.654522
	bio3	0.297703	0.286903	1	-0.766624	0.0597876	0.624013	-0.643711	0.334076	0.353486	0.0259706	0.635306	0.175202	0.234485	-0.369092	0.538176	0.272046	-0.341976	-0.274348	0.276449
	bio4	0.166694	0.389073	-0.766624	1	0.462301	-0.329935	0.97801	0.124393	0.0827515	0.478042	-0.260409	-0.695979	-0.728553	-0.193694	0.0524902	-0.751869	-0.236788	-0.317865	-0.749347
	bio5	0.944791	0.734542	0.0597876	0.462301	1	0.670945	0.515922	0.863631	0.905608	0.99749	0.73264	-0.792024	-0.785412	-0.636832	0.548478	-0.790667	-0.685507	-0.80392	-0.713084
	bio6	0.872666	0.347262	0.624013	-0.329935	0.670945	1	-0.289047	0.831298	0.901581	0.665799	0.990175	-0.26102	-0.235503	-0.442394	0.436262	-0.226363	-0.468084	-0.541025	-0.141837
	bio7	0.211604	0.547144	-0.643711	0.97801	0.515922	-0.289047	1	0.154614	0.127612	0.518626	-0.198046	-0.720987	-0.741929	-0.311094	0.204108	-0.759273	-0.344256	-0.412867	-0.756761
	bio8	0.942774	0.580867	0.334076	0.124393	0.863631	0.831298	0.154614	1	0.905328	0.874144	0.866449	-0.713988	-0.698196	-0.644586	0.529216	-0.690317	-0.701977	-0.793105	-0.634608
	bio9	0.984189	0.577334	0.353486	0.0827515	0.905608	0.901581	0.127612	0.905328	1	0.904425	0.929468	-0.57353	-0.556075	-0.569099	0.560343	-0.555151	-0.614025	-0.718153	-0.469288
	bio10	0.944607	0.702063	0.0259706	0.478042	0.99749	0.665799	0.518626	0.874144	0.904425	1	0.723391	-0.809728	-0.805863	-0.624775	0.521253	-0.811935	-0.67799	-0.799363	-0.736051
	bio11	0.907123	0.471098	0.635306	-0.260409	0.73264	0.990175	-0.198046	0.866449	0.929468	0.723391	1	-0.349938	-0.319421	-0.542685	0.541866	-0.307145	-0.567772	-0.635853	-0.227441
	bio12	-0.654549	-0.72106	0.175202	-0.695979	-0.792024	-0.26102	-0.720987	-0.713988	-0.57353	-0.809728	-0.349938	1	0.996784	0.698337	-0.526856	0.9916	0.760424	0.828942	0.988884
	bio13	-0.640637	-0.683781	0.234485	-0.728553	-0.785412	-0.235503	-0.741929	-0.698196	-0.556075	-0.805863	-0.319421	0.996784	1	0.647849	-0.463045	0.998124	0.712707	0.790153	0.992771
	bio14	-0.610433	-0.782306	-0.369092	-0.193694	-0.636832	-0.442394	-0.311094	-0.644586	-0.569099	-0.624775	-0.542685	0.698337	0.647849	1	-0.829749	0.608706	0.992288	0.962398	0.61108
	bio15	0.537297	0.844857	0.538176	0.0524902	0.548478	0.436262	0.204108	0.529216	0.560343	0.521253	0.541866	-0.526856	-0.463045	-0.829749	1	-0.429901	-0.836586	-0.795121	-0.442028
	bio16	-0.639656	-0.665809	0.272046	-0.751869	-0.790667	-0.226363	-0.759273	-0.690317	-0.555151	-0.811935	-0.307145	0.9916	0.998124	0.608706	-0.429901	1	0.676493	0.762566	0.99093
	bio17	-0.657622	-0.7989	-0.341976	-0.236788	-0.685507	-0.468084	-0.344256	-0.701977	-0.614025	-0.67799	-0.567772	0.760424	0.712707	0.992288	-0.836586	0.676493	1	0.981623	0.678247
	bio18	-0.767429	-0.816985	-0.274348	-0.317865	-0.80392	-0.541025	-0.412867	-0.793105	-0.718153	-0.799363	-0.635853	0.828942	0.790153	0.962398	-0.795121	0.762566	0.981623	1	0.745549
	bio19	-0.555254	-0.654522	0.276449	-0.749347	-0.713084	-0.141837	-0.756761	-0.634608	-0.469288	-0.736051	-0.227441	0.988884	0.992771	0.61108	-0.442028	0.99093	0.678247	0.745549	1
introduced		bio1	bio2	bio3	bio4	bio5	bio6	bio7	bio8	bio9	bio10	bio11	bio12	bio13	bio14	bio15	bio16	bio17	bio18	bio19
	bio1	1	-0.204124	0.351598	-0.39724	0.619218	0.820977	-0.384731	0.366452	0.680491	0.810298	0.880539	0.0124421	0.324857	-0.287284	0.547148	0.271771	-0.258807	-0.415086	0.298174
	bio2	-0.204124	1	0.0989049	0.7787	0.56556	-0.644514	0.875783	-0.338166	0.23789	0.275973	-0.543686	-0.582667	-0.457295	-0.492117	0.215758	-0.481986	-0.532979	-0.45617	-0.391039
	bio3	0.351598	0.0989049	1	-0.534437	0.0383501	0.464811	-0.388161	0.0109155	0.193966	0.0249745	0.502986	0.15258	0.13179	0.229572	-0.0400311	0.105129	0.190936	-0.0702004	0.247619
	bio4	-0.39724	0.7787	-0.534437	1	0.442436	-0.841964	0.98239	-0.318473	0.0924678	0.2137	-0.783318	-0.5957	-0.483368	-0.555905	0.198988	-0.481056	-0.572289	-0.345145	-0.459998
	bio5	0.619218	0.56556	0.0383501	0.442436	1	0.0752004	0.479368	0.0593352	0.725102	0.942568	0.191497	-0.50025	-0.118081	-0.723569	0.674024	-0.17383	-0.716587	-0.703162	-0.120824
	bio6	0.820977	-0.644514	0.464811	-0.841964	0.0752004	1	-0.83908	0.40682	0.330335	0.33833	0.98963	0.385736	0.496662	0.17226	0.200652	0.468767	0.201999	-0.0120776	0.474486
	bio7	-0.384731	0.875783	-0.388161	0.98239	0.479368	-0.83908	1	-0.325675	0.104851	0.216454	-0.766508	-0.612401	-0.501535	-0.546352	0.191121	-0.507398	-0.568716	-0.372982	-0.483514
	bio8	0.366452	-0.338166	0.0109155	-0.318473	0.0593352	0.40682	-0.325675	1	-0.321066	0.187886	0.408355	0.171836	0.121455	0.241042	-0.172107	0.111611	0.262242	0.366741	-0.25399
	bio9	0.680491	0.23789	0.193966	0.0924678	0.725102	0.330335	0.104851	-0.321066	1	0.776792	0.41156	-0.321812	0.0976608	-0.671399	0.762454	0.0481949	-0.664941	-0.82492	0.296428
	bio10	0.810298	0.275973	0.0249745	0.2137	0.942568	0.33833	0.216454	0.187886	0.776792	1	0.439654	-0.362365	0.0438486	-0.661661	0.714455	-0.0129215	-0.639816	-0.660415	0.0178223
	bio11	0.880539	-0.543686	0.502986	-0.783318	0.191497	0.98963	-0.766508	0.408355	0.41156	0.439654	1	0.31855	0.47442	0.0898317	0.273145	0.436591	0.118292	-0.103914	0.439463
	bio12	0.0124421	-0.582667	0.15258	-0.5957	-0.50025	0.385736	-0.612401	0.171836	-0.321812	-0.362365	0.31855	1	0.838821	0.739993	-0.230517	0.869121	0.790972	0.702631	0.642611
	bio13	0.324857	-0.457295	0.13179	-0.483368	-0.118081	0.496662	-0.501535	0.121455	0.0976608	0.0438486	0.47442	0.838821	1	0.285329	0.320522	0.991938	0.35212	0.268266	0.77116
	bio14	-0.287284	-0.492117	0.229572	-0.555905	-0.723569	0.17226	-0.546352	0.241042	-0.671399	-0.661661	0.0898317	0.739993	0.285329	1	-0.785161	0.33582	0.980979	0.882561	0.216888
	bio15	0.547148	0.215758	-0.0400311	0.198988	0.674024	0.200652	0.191121	-0.172107	0.762454	0.714455	0.273145	-0.230517	0.320522	-0.785161	1	0.262622	-0.753775	-0.728785	0.293797
	bio16	0.271771	-0.481986	0.105129	-0.481056	-0.17383	0.468767	-0.507398	0.111611	0.0481949	-0.0129215	0.436591	0.869121	0.991938	0.33582	0.262622	1	0.39767	0.330516	0.792278
	bio17	-0.258807	-0.532979	0.190936	-0.572289	-0.716587	0.201999	-0.568716	0.262242	-0.664941	-0.639816	0.118292	0.790972	0.35212	0.980979	-0.753775	0.39767	1	0.894821	0.226375
	bio18	-0.415086	-0.45617	-0.0702004	-0.345145	-0.703162	-0.0120776	-0.372982	0.366741	-0.82492	-0.660415	-0.103914	0.702631	0.268266	0.882561	-0.728785	0.330516	0.894821	1	0.0692335
	bio19	0.298174	-0.391039	0.247619	-0.459998	-0.120824	0.474486	-0.483514	-0.25399	0.296428	0.0178223	0.439463	0.642611	0.77116	0.216888	0.293797	0.792278	0.226375	0.0692335	1

## Sheet: Linepithema humile
native		bio1	bio2	bio3	bio4	bio5	bio6	bio7	bio8	bio9	bio10	bio11	bio12	bio13	bio14	bio15	bio16	bio17	bio18	bio19
	bio1	1	-0.343442	0.239459	-0.423706	0.797559	0.955729	-0.51259	0.901656	0.875367	0.915084	0.964016	0.355315	0.368232	0.0462398	-0.170493	0.435486	0.0886385	0.496733	0.130856
	bio2	-0.343442	1	0.312856	0.16135	-0.117927	-0.49969	0.525194	-0.187654	-0.427213	-0.330684	-0.349905	-0.305148	-0.296447	-0.289362	0.438648	-0.292714	-0.253616	-0.284788	-0.266625
	bio3	0.239459	0.312856	1	-0.882488	-0.236547	0.348127	-0.639978	0.0701496	0.40229	-0.13807	0.452812	0.231225	0.305542	-0.00247712	0.262589	0.368418	0.0754053	0.447844	0.123125
	bio4	-0.423706	0.16135	-0.882488	1	0.185522	-0.607705	0.921607	-0.163666	-0.635833	-0.0239113	-0.648407	-0.418689	-0.495674	-0.156676	-0.0560662	-0.558318	-0.218772	-0.630868	-0.275149
	bio5	0.797559	-0.117927	-0.236547	0.185522	1	0.608336	0.0971363	0.87839	0.50716	0.959174	0.614056	0.0704835	0.0428313	-0.107204	-0.149833	0.0777015	-0.0931062	0.102012	-0.0844968
	bio6	0.955729	-0.49969	0.348127	-0.607705	0.608336	1	-0.730834	0.777877	0.934598	0.790188	0.984077	0.447276	0.466013	0.14956	-0.233053	0.532585	0.191689	0.591112	0.241054
	bio7	-0.51259	0.525194	-0.639978	0.921607	0.0971363	-0.730834	1	-0.22005	-0.735831	-0.166015	-0.705949	-0.500267	-0.547544	-0.279743	0.163393	-0.601037	-0.320448	-0.653523	-0.374947
	bio8	0.901656	-0.187654	0.0701496	-0.163666	0.87839	0.777877	-0.22005	1	0.591706	0.91494	0.800395	0.0388357	0.0919661	-0.28979	0.088745	0.15862	-0.243932	0.308042	-0.225542
	bio9	0.875367	-0.427213	0.40229	-0.635833	0.50716	0.934598	-0.735831	0.591706	1	0.690384	0.92624	0.607156	0.56834	0.396349	-0.405142	0.627949	0.426822	0.600397	0.492215
	bio10	0.915084	-0.330684	-0.13807	-0.0239113	0.959174	0.790188	-0.166015	0.91494	0.690384	1	0.776513	0.220386	0.198722	-0.000724349	-0.234439	0.243641	0.0172046	0.275623	0.0387277
	bio11	0.964016	-0.349905	0.452812	-0.648407	0.614056	0.984077	-0.705949	0.800395	0.92624	0.776513	1	0.4311	0.463039	0.0978585	-0.141526	0.53679	0.150751	0.606184	0.202292
	bio12	0.355315	-0.305148	0.231225	-0.418689	0.0704835	0.447276	-0.500267	0.0388357	0.607156	0.220386	0.4311	1	0.946288	0.863365	-0.688556	0.93918	0.899462	0.793837	0.894446
	bio13	0.368232	-0.296447	0.305542	-0.495674	0.0428313	0.466013	-0.547544	0.0919661	0.56834	0.198722	0.463039	0.946288	1	0.69563	-0.45855	0.990912	0.743908	0.898019	0.731621
	bio14	0.0462398	-0.289362	-0.00247712	-0.156676	-0.107204	0.14956	-0.279743	-0.28979	0.396349	-0.000724349	0.0978585	0.863365	0.69563	1	-0.872464	0.661165	0.990341	0.417072	0.980699
	bio15	-0.170493	0.438648	0.262589	-0.0560662	-0.149833	-0.233053	0.163393	0.088745	-0.405142	-0.234439	-0.141526	-0.688556	-0.45855	-0.872464	1	-0.432591	-0.851362	-0.240559	-0.84788
	bio16	0.435486	-0.292714	0.368418	-0.558318	0.0777015	0.532585	-0.601037	0.15862	0.627949	0.243641	0.53679	0.93918	0.990912	0.661165	-0.432591	1	0.712062	0.93085	0.708247
	bio17	0.0886385	-0.253616	0.0754053	-0.218772	-0.0931062	0.191689	-0.320448	-0.243932	0.426822	0.0172046	0.150751	0.899462	0.743908	0.990341	-0.851362	0.712062	1	0.486203	0.989171
	bio18	0.496733	-0.284788	0.447844	-0.630868	0.102012	0.591112	-0.653523	0.308042	0.600397	0.275623	0.606184	0.793837	0.898019	0.417072	-0.240559	0.93085	0.486203	1	0.488601
	bio19	0.130856	-0.266625	0.123125	-0.275149	-0.0844968	0.241054	-0.374947	-0.225542	0.492215	0.0387277	0.202292	0.894446	0.731621	0.980699	-0.84788	0.708247	0.989171	0.488601	1
introduced		bio1	bio2	bio3	bio4	bio5	bio6	bio7	bio8	bio9	bio10	bio11	bio12	bio13	bio14	bio15	bio16	bio17	bio18	bio19
	bio1	1	0.0544618	-0.0327265	0.14169	0.620815	0.496278	0.127709	0.723489	0.527954	0.770969	0.681276	0.124555	0.0104784	0.112483	-0.0665568	0.051919	0.155134	0.288841	-0.135251
	bio2	0.0544618	1	0.295351	0.282489	0.504298	-0.50821	0.631461	-0.014627	0.039927	0.199831	-0.182127	-0.142025	-0.0439647	-0.193648	0.205724	-0.034011	-0.196301	0.0098162	-0.184532
	bio3	-0.0327265	0.295351	1	-0.784132	-0.4321	0.399473	-0.520224	-0.0790855	-0.100057	-0.537869	0.53456	0.0513438	0.313955	-0.192834	0.329254	0.30263	-0.222532	0.0139974	0.133692
	bio4	0.14169	0.282489	-0.784132	1	0.777931	-0.689049	0.91913	0.17096	0.105462	0.735063	-0.623174	0.0125055	-0.27207	0.238991	-0.333608	-0.234732	0.270033	0.138321	-0.160463
	bio5	0.620815	0.504298	-0.4321	0.777931	1	-0.281088	0.831376	0.39262	0.465277	0.924414	-0.0781691	-0.0649079	-0.227082	0.039508	-0.111763	-0.195154	0.0793549	0.113516	-0.254192
	bio6	0.496278	-0.50821	0.399473	-0.689049	-0.281088	1	-0.766996	0.228358	0.374313	-0.0858232	0.913392	0.0188265	0.153891	-0.124104	0.189809	0.128379	-0.121834	-0.0567621	0.102429
	bio7	0.127709	0.631461	-0.520224	0.91913	0.831376	-0.766996	1	0.130277	0.0943397	0.667768	-0.581171	-0.0542997	-0.240941	0.0982791	-0.184636	-0.204821	0.123606	0.108766	-0.229267
	bio8	0.723489	-0.014627	-0.0790855	0.17096	0.39262	0.228358	0.130277	1	-0.155428	0.578473	0.414409	0.384958	0.0912869	0.391134	-0.44789	0.199798	0.44882	0.679162	-0.237866
	bio9	0.527954	0.039927	-0.100057	0.105462	0.465277	0.374313	0.0943397	-0.155428	1	0.459958	0.378286	-0.273083	-0.111112	-0.301571	0.373303	-0.181476	-0.299272	-0.411037	0.0875673
	bio10	0.770969	0.199831	-0.537869	0.735063	0.924414	-0.0858232	0.667768	0.578473	0.459958	1	0.0718087	0.052362	-0.2025	0.199746	-0.23398	-0.154512	0.247538	0.242674	-0.214826
	bio11	0.681276	-0.182127	0.53456	-0.623174	-0.0781691	0.913392	-0.581171	0.414409	0.378286	0.0718087	1	0.0459507	0.177475	-0.123194	0.227334	0.176451	-0.113056	0.0787433	-0.00203134
	bio12	0.124555	-0.142025	0.0513438	0.0125055	-0.0649079	0.0188265	-0.0542997	0.384958	-0.273083	0.052362	0.0459507	1	0.756019	0.817962	-0.68468	0.863202	0.844498	0.824286	0.6079
	bio13	0.0104784	-0.0439647	0.313955	-0.27207	-0.227082	0.153891	-0.240941	0.0912869	-0.111112	-0.2025	0.177475	0.756019	1	0.306068	-0.10907	0.9705	0.329816	0.407585	0.779413
	bio14	0.112483	-0.193648	-0.192834	0.238991	0.039508	-0.124104	0.0982791	0.391134	-0.301571	0.199746	-0.123194	0.817962	0.306068	1	-0.82865	0.450324	0.987757	0.807663	0.364055
	bio15	-0.0665568	0.205724	0.329254	-0.333608	-0.111763	0.189809	-0.184636	-0.44789	0.373303	-0.23398	0.227334	-0.68468	-0.10907	-0.82865	1	-0.278826	-0.859268	-0.746358	-0.0868308
	bio16	0.051919	-0.034011	0.30263	-0.234732	-0.195154	0.128379	-0.204821	0.199798	-0.181476	-0.154512	0.176451	0.863202	0.9705	0.450324	-0.278826	1	0.475207	0.572069	0.724057
	bio17	0.155134	-0.196301	-0.222532	0.270033	0.0793549	-0.121834	0.123606	0.44882	-0.299272	0.247538	-0.113056	0.844498	0.329816	0.987757	-0.859268	0.475207	1	0.847059	0.348347
	bio18	0.288841	0.0098162	0.0139974	0.138321	0.113516	-0.0567621	0.108766	0.679162	-0.411037	0.242674	0.0787433	0.824286	0.407585	0.807663	-0.746358	0.572069	0.847059	1	0.126454
	bio19	-0.135251	-0.184532	0.133692	-0.160463	-0.254192	0.102429	-0.229267	-0.237866	0.0875673	-0.214826	-0.00203134	0.6079	0.779413	0.364055	-0.0868308	0.724057	0.348347	0.126454	1

## Sheet: Monomorium floricola
native		bio1	bio2	bio3	bio4	bio5	bio6	bio7	bio8	bio9	bio10	bio11	bio12	bio13	bio14	bio15	bio16	bio17	bio18	bio19
	bio1	1	0.193533	0.652494	-0.756535	0.531879	0.872473	-0.623846	0.362075	0.916733	0.521231	0.928127	0.218139	0.15226	0.0493651	-0.016588	0.151866	0.0425791	-0.534467	0.378201
	bio2	0.193533	1	0.401796	-0.374475	0.513139	0.0265028	0.187749	-0.437258	0.26577	-0.146617	0.307706	-0.249091	-0.134069	-0.0791071	0.181194	-0.136898	-0.138715	-0.438057	-0.180321
	bio3	0.652494	0.401796	1	-0.965508	-0.0068744	0.833542	-0.810211	-0.25196	0.841502	-0.27569	0.865935	0.412692	-0.0790217	0.549634	-0.509928	-0.0302	0.53509	-0.373045	0.460259
	bio4	-0.756535	-0.374475	-0.965508	1	-0.105631	-0.901396	0.829141	0.218959	-0.926798	0.145176	-0.94312	-0.386577	-0.023958	-0.388824	0.369387	-0.0542434	-0.37578	0.497991	-0.488535
	bio5	0.531879	0.513139	-0.0068744	-0.105631	1	0.13793	0.282313	0.226144	0.35016	0.747055	0.340589	-0.409147	0.0613627	-0.491311	0.555088	-0.00862967	-0.525811	-0.648877	-0.103117
	bio6	0.872473	0.0265028	0.833542	-0.901396	0.13793	1	-0.911213	0.0976084	0.957379	0.153572	0.94921	0.419105	0.0775913	0.345301	-0.364489	0.0936247	0.353288	-0.469542	0.592507
	bio7	-0.623846	0.187749	-0.810211	0.829141	0.282313	-0.911213	1	-0.000486061	-0.781663	0.161961	-0.777732	-0.576105	-0.049632	-0.538793	0.583904	-0.0942722	-0.560878	0.184915	-0.616777
	bio8	0.362075	-0.437258	-0.25196	0.218959	0.226144	0.0976084	-0.000486061	1	0.0125133	0.726442	0.0441826	0.0211795	0.105383	-0.184928	0.164878	0.127874	-0.161722	0.316245	-0.147443
	bio9	0.916733	0.26577	0.841502	-0.926798	0.35016	0.957379	-0.781663	0.0125133	1	0.214026	0.989141	0.304379	0.0963881	0.234574	-0.210854	0.0957122	0.228428	-0.63257	0.530691
	bio10	0.521231	-0.146617	-0.27569	0.145176	0.747055	0.153572	0.161961	0.726442	0.214026	1	0.190033	-0.230141	0.207358	-0.478845	0.509632	0.146461	-0.475556	-0.304282	-0.0175107
	bio11	0.928127	0.307706	0.865935	-0.94312	0.340589	0.94921	-0.777732	0.0441826	0.989141	0.190033	1	0.323798	0.103698	0.227958	-0.199349	0.115906	0.21694	-0.573993	0.481137
	bio12	0.218139	-0.249091	0.412692	-0.386577	-0.409147	0.419105	-0.576105	0.0211795	0.304379	-0.230141	0.323798	1	0.624608	0.436674	-0.221262	0.70214	0.469422	0.274844	0.63764
	bio13	0.15226	-0.134069	-0.0790217	-0.023958	0.0613627	0.0775913	-0.049632	0.105383	0.0963881	0.207358	0.103698	0.624608	1	-0.284452	0.58325	0.986638	-0.281679	0.0365585	0.452183
	bio14	0.0493651	-0.0791071	0.549634	-0.388824	-0.491311	0.345301	-0.538793	-0.184928	0.234574	-0.478845	0.227958	0.436674	-0.284452	1	-0.853538	-0.224459	0.9865	0.132224	0.313857
	bio15	-0.016588	0.181194	-0.509928	0.369387	0.555088	-0.364489	0.583904	0.164878	-0.210854	0.509632	-0.199349	-0.221262	0.58325	-0.853538	1	0.516557	-0.873332	-0.144967	-0.191398
	bio16	0.151866	-0.136898	-0.0302	-0.0542434	-0.00862967	0.0936247	-0.0942722	0.127874	0.0957122	0.146461	0.115906	0.70214	0.986638	-0.224459	0.516557	1	-0.219726	0.127914	0.437788
	bio17	0.0425791	-0.138715	0.53509	-0.37578	-0.525811	0.353288	-0.560878	-0.161722	0.228428	-0.475556	0.21694	0.469422	-0.281679	0.9865	-0.873332	-0.219726	1	0.169213	0.327121
	bio18	-0.534467	-0.438057	-0.373045	0.497991	-0.648877	-0.469542	0.184915	0.316245	-0.63257	-0.304282	-0.573993	0.274844	0.0365585	0.132224	-0.144967	0.127914	0.169213	1	-0.305701
	bio19	0.378201	-0.180321	0.460259	-0.488535	-0.103117	0.592507	-0.616777	-0.147443	0.530691	-0.0175107	0.481137	0.63764	0.452183	0.313857	-0.191398	0.437788	0.327121	-0.305701	1
introduced		bio1	bio2	bio3	bio4	bio5	bio6	bio7	bio8	bio9	bio10	bio11	bio12	bio13	bio14	bio15	bio16	bio17	bio18	bio19
	bio1	1	-0.37265	0.418864	-0.504935	0.593409	0.835873	-0.537374	0.761478	0.923583	0.798441	0.913792	0.223482	0.190523	0.0883054	-0.0452561	0.212394	0.0587358	-0.13498	0.180022
	bio2	-0.37265	1	-0.187486	0.441651	0.339973	-0.669155	0.775819	-0.122299	-0.457962	-0.143945	-0.46679	-0.320124	-0.196509	-0.319481	0.341598	-0.162971	-0.3534	-0.0432793	-0.29404
	bio3	0.418864	-0.187486	1	-0.921797	-0.19656	0.696222	-0.740553	-0.160603	0.653587	-0.162323	0.716048	0.44871	0.253166	0.387592	-0.261929	0.300953	0.329867	-0.200597	0.496127
	bio4	-0.504935	0.441651	-0.921797	1	0.263551	-0.838647	0.903404	0.122531	-0.736894	0.113465	-0.810987	-0.44182	-0.305763	-0.333525	0.220812	-0.320397	-0.289918	0.170686	-0.444414
	bio5	0.593409	0.339973	-0.19656	0.263551	1	0.0885252	0.340507	0.797431	0.356329	0.861441	0.277323	-0.181619	-0.0760082	-0.298435	0.2631	-0.045815	-0.318402	-0.167898	-0.157173
	bio6	0.835873	-0.669155	0.696222	-0.838647	0.0885252	1	-0.906407	0.347933	0.942186	0.388035	0.962632	0.403622	0.281275	0.292217	-0.227391	0.290354	0.265773	-0.162265	0.406614
	bio7	-0.537374	0.775819	-0.740553	0.903404	0.340507	-0.906407	1	0.00973533	-0.738266	-0.000973894	-0.791071	-0.458017	-0.297741	-0.402395	0.326218	-0.293507	-0.3859	0.081969	-0.450474
	bio8	0.761478	-0.122299	-0.160603	0.122531	0.797431	0.347933	0.00973533	1	0.484626	0.956278	0.457383	-0.0483464	0.0152849	-0.102422	0.11521	0.035877	-0.111374	0.0991196	-0.181533
	bio9	0.923583	-0.457962	0.653587	-0.736894	0.356329	0.942186	-0.738266	0.484626	1	0.556062	0.973358	0.337153	0.25778	0.192261	-0.118931	0.277513	0.158944	-0.235613	0.391452
	bio10	0.798441	-0.143945	-0.162323	0.113465	0.861441	0.388035	-0.000973894	0.956278	0.556062	1	0.488892	-0.0496141	0.00107301	-0.129084	0.0976639	0.0147634	-0.131952	-0.0585625	-0.0830956
	bio11	0.913792	-0.46679	0.716048	-0.810987	0.277323	0.962632	-0.791071	0.457383	0.973358	0.488892	1	0.360474	0.268596	0.218619	-0.138982	0.291356	0.178917	-0.180045	0.341024
	bio12	0.223482	-0.320124	0.44871	-0.44182	-0.181619	0.403622	-0.458017	-0.0483464	0.337153	-0.0496141	0.360474	1	0.787298	0.690181	-0.469019	0.849837	0.741336	0.474095	0.754258
	bio13	0.190523	-0.196509	0.253166	-0.305763	-0.0760082	0.281275	-0.297741	0.0152849	0.25778	0.00107301	0.268596	0.787298	1	0.239514	0.0858571	0.969318	0.299655	0.570268	0.446549
	bio14	0.0883054	-0.319481	0.387592	-0.333525	-0.298435	0.292217	-0.402395	-0.102422	0.192261	-0.129084	0.218619	0.690181	0.239514	1	-0.725391	0.310438	0.973002	0.316947	0.579291
	bio15	-0.0452561	0.341598	-0.261929	0.220812	0.2631	-0.227391	0.326218	0.11521	-0.118931	0.0976639	-0.138982	-0.469019	0.0858571	-0.725391	1	-0.000229669	-0.754755	-0.0584724	-0.49288
	bio16	0.212394	-0.162971	0.300953	-0.320397	-0.045815	0.290354	-0.293507	0.035877	0.277513	0.0147634	0.291356	0.849837	0.969318	0.310438	-0.000229669	1	0.356111	0.574981	0.515581
	bio17	0.0587358	-0.3534	0.329867	-0.289918	-0.318402	0.265773	-0.3859	-0.111374	0.158944	-0.131952	0.178917	0.741336	0.299655	0.973002	-0.754755	0.356111	1	0.369254	0.616875
	bio18	-0.13498	-0.0432793	-0.200597	0.170686	-0.167898	-0.162265	0.081969	0.0991196	-0.235613	-0.0585625	-0.180045	0.474095	0.570268	0.316947	-0.0584724	0.574981	0.369254	1	-0.0521838
	bio19	0.180022	-0.29404	0.496127	-0.444414	-0.157173	0.406614	-0.450474	-0.181533	0.391452	-0.0830956	0.341024	0.754258	0.446549	0.579291	-0.49288	0.515581	0.616875	-0.0521838	1

## Sheet: Monomorium pharaonis
native		bio1	bio2	bio3	bio4	bio5	bio6	bio7	bio8	bio9	bio10	bio11	bio12	bio13	bio14	bio15	bio16	bio17	bio18	bio19
	bio1	1	-0.439351	0.269036	-0.574176	0.826144	0.863004	-0.518819	0.882991	0.879328	0.951425	0.95969	0.291717	0.363316	-0.123395	0.0503902	0.36539	-0.0999953	0.220217	0.163661
	bio2	-0.439351	1	-0.0875084	0.354686	0.0514519	-0.727915	0.857989	-0.217149	-0.622818	-0.402079	-0.450482	-0.490414	-0.434557	-0.0447523	0.317144	-0.417921	-0.142506	-0.0182823	-0.441452
	bio3	0.269036	-0.0875084	1	-0.843043	-0.00602282	0.502122	-0.575292	0.157785	0.379054	-0.0146786	0.475148	0.517271	0.274349	0.655195	-0.490458	0.289959	0.675782	0.347348	0.318865
	bio4	-0.574176	0.354686	-0.843043	1	-0.242546	-0.776163	0.747774	-0.339976	-0.720391	-0.306385	-0.776593	-0.610722	-0.418814	-0.486255	0.470927	-0.441077	-0.552022	-0.29807	-0.391781
	bio5	0.826144	0.0514519	-0.00602282	-0.242546	1	0.47892	0.0163184	0.780095	0.610361	0.875579	0.726811	-0.0482405	0.0906518	-0.329505	0.289134	0.107549	-0.359681	0.0115205	-0.0458407
	bio6	0.863004	-0.727915	0.502122	-0.776163	0.47892	1	-0.869926	0.62047	0.948298	0.730054	0.919377	0.552802	0.48059	0.157586	-0.299255	0.48177	0.228207	0.171092	0.430993
	bio7	-0.518819	0.857989	-0.575292	0.747774	0.0163184	-0.869926	1	-0.268447	-0.737196	-0.339619	-0.638833	-0.656734	-0.496456	-0.364604	0.503282	-0.488307	-0.461993	-0.188399	-0.516648
	bio8	0.882991	-0.217149	0.157785	-0.339976	0.780095	0.62047	-0.268447	1	0.579214	0.873887	0.778353	0.0873264	0.213743	-0.172423	0.204147	0.200251	-0.172111	0.437781	-0.121219
	bio9	0.879328	-0.622818	0.379054	-0.720391	0.610361	0.948298	-0.737196	0.579214	1	0.778765	0.922547	0.423793	0.415417	0.0398748	-0.160407	0.418302	0.0961713	0.0192033	0.384556
	bio10	0.951425	-0.402079	-0.0146786	-0.306385	0.875579	0.730054	-0.339619	0.873887	0.778765	1	0.836846	0.118112	0.250396	-0.322315	0.185425	0.250771	-0.314354	0.0963936	0.0718065
	bio11	0.95969	-0.450482	0.475148	-0.776593	0.726811	0.919377	-0.638833	0.778353	0.922547	0.836846	1	0.422978	0.407392	0.0600541	-0.130571	0.420288	0.10063	0.24454	0.261179
	bio12	0.291717	-0.490414	0.517271	-0.610722	-0.0482405	0.552802	-0.656734	0.0873264	0.423793	0.118112	0.422978	1	0.858584	0.445951	-0.446062	0.894669	0.507949	0.282244	0.844161
	bio13	0.363316	-0.434557	0.274349	-0.418814	0.0906518	0.48059	-0.496456	0.213743	0.415417	0.250396	0.407392	0.858584	1	0.133653	0.0421624	0.989502	0.169546	0.303898	0.71446
	bio14	-0.123395	-0.0447523	0.655195	-0.486255	-0.329505	0.157586	-0.364604	-0.172423	0.0398748	-0.322315	0.0600541	0.445951	0.133653	1	-0.6526	0.161256	0.971314	0.233072	0.309342
	bio15	0.0503902	0.317144	-0.490458	0.470927	0.289134	-0.299255	0.503282	0.204147	-0.160407	0.185425	-0.130571	-0.446062	0.0421624	-0.6526	1	-0.0212934	-0.739569	0.00312577	-0.384457
	bio16	0.36539	-0.417921	0.289959	-0.441077	0.107549	0.48177	-0.488307	0.200251	0.418302	0.250771	0.420288	0.894669	0.989502	0.161256	-0.0212934	1	0.190654	0.293557	0.760863
	bio17	-0.0999953	-0.142506	0.675782	-0.552022	-0.359681	0.228207	-0.461993	-0.172111	0.0961713	-0.314354	0.10063	0.507949	0.169546	0.971314	-0.739569	0.190654	1	0.235171	0.344142
	bio18	0.220217	-0.0182823	0.347348	-0.29807	0.0115205	0.171092	-0.188399	0.437781	0.0192033	0.0963936	0.24454	0.282244	0.303898	0.233072	0.00312577	0.293557	0.235171	1	-0.167848
	bio19	0.163661	-0.441452	0.318865	-0.391781	-0.0458407	0.430993	-0.516648	-0.121219	0.384556	0.0718065	0.261179	0.844161	0.71446	0.309342	-0.384457	0.760863	0.344142	-0.167848	1
introduced		bio1	bio2	bio3	bio4	bio5	bio6	bio7	bio8	bio9	bio10	bio11	bio12	bio13	bio14	bio15	bio16	bio17	bio18	bio19
	bio1	1	0.121149	0.8178	-0.816864	0.772838	0.946691	-0.750332	0.885251	0.936799	0.881838	0.974134	0.606497	0.707688	0.125776	0.424917	0.699159	0.147371	0.469349	0.340123
	bio2	0.121149	1	0.0672481	0.132677	0.511357	-0.0972061	0.353406	0.146793	0.101347	0.288204	0.0240587	-0.194666	-0.161552	-0.0956178	0.277294	-0.150462	-0.14782	-0.101756	-0.246362
	bio3	0.8178	0.0672481	1	-0.909824	0.419028	0.887754	-0.846638	0.674443	0.790902	0.521965	0.889545	0.705819	0.699061	0.344186	0.24965	0.707074	0.334192	0.487161	0.493193
	bio4	-0.816864	0.132677	-0.909824	1	-0.298833	-0.945618	0.970833	-0.625362	-0.817571	-0.449843	-0.925653	-0.661672	-0.713491	-0.222626	-0.305756	-0.711825	-0.235352	-0.475389	-0.426951
	bio5	0.772838	0.511357	0.419028	-0.298833	1	0.544468	-0.171639	0.745916	0.697846	0.955741	0.623808	0.25008	0.364611	-0.0563004	0.426025	0.356046	-0.0534046	0.16421	0.090902
	bio6	0.946691	-0.0972061	0.887754	-0.945618	0.544468	1	-0.919786	0.777292	0.922166	0.697416	0.990495	0.672743	0.746514	0.191001	0.350379	0.738152	0.21471	0.482542	0.439552
	bio7	-0.750332	0.353406	-0.846638	0.970833	-0.171639	-0.919786	1	-0.563967	-0.756612	-0.371986	-0.871504	-0.673147	-0.706209	-0.250673	-0.212211	-0.700395	-0.277164	-0.489927	-0.473731
	bio8	0.885251	0.146793	0.674443	-0.625362	0.745916	0.777292	-0.563967	1	0.68146	0.850768	0.82085	0.521369	0.633038	0.0749587	0.395278	0.630597	0.0923037	0.555259	0.168411
	bio9	0.936799	0.101347	0.790902	-0.817571	0.697846	0.922166	-0.756612	0.68146	1	0.791544	0.936248	0.56484	0.638292	0.142836	0.3807	0.626442	0.16629	0.328431	0.420156
	bio10	0.881838	0.288204	0.521965	-0.449843	0.955741	0.697416	-0.371986	0.850768	0.791544	1	0.754192	0.397376	0.510234	0.0129367	0.403785	0.497527	0.0362326	0.319725	0.190098
	bio11	0.974134	0.0240587	0.889545	-0.925653	0.623808	0.990495	-0.871504	0.82085	0.936248	0.754192	1	0.654985	0.740454	0.169146	0.394905	0.734138	0.188781	0.487328	0.393882
	bio12	0.606497	-0.194666	0.705819	-0.661672	0.25008	0.672743	-0.673147	0.521369	0.56484	0.397376	0.654985	1	0.889918	0.64435	-0.126422	0.91328	0.68806	0.731434	0.716801
	bio13	0.707688	-0.161552	0.699061	-0.713491	0.364611	0.746514	-0.706209	0.633038	0.638292	0.510234	0.740454	0.889918	1	0.29097	0.253704	0.988371	0.340747	0.687903	0.539965
	bio14	0.125776	-0.0956178	0.344186	-0.222626	-0.0563004	0.191001	-0.250673	0.0749587	0.142836	0.0129367	0.169146	0.64435	0.29097	1	-0.567336	0.335154	0.97246	0.481809	0.593897
	bio15	0.424917	0.277294	0.24965	-0.305756	0.426025	0.350379	-0.212211	0.395278	0.3807	0.403785	0.394905	-0.126422	0.253704	-0.567336	1	0.207662	-0.607559	-0.0314696	-0.284588
	bio16	0.699159	-0.150462	0.707074	-0.711825	0.356046	0.738152	-0.700395	0.630597	0.626442	0.497527	0.734138	0.91328	0.988371	0.335154	0.207662	1	0.371784	0.710645	0.535404
	bio17	0.147371	-0.14782	0.334192	-0.235352	-0.0534046	0.21471	-0.277164	0.0923037	0.16629	0.0362326	0.188781	0.68806	0.340747	0.97246	-0.607559	0.371784	1	0.515736	0.651598
	bio18	0.469349	-0.101756	0.487161	-0.475389	0.16421	0.482542	-0.489927	0.555259	0.328431	0.319725	0.487328	0.731434	0.687903	0.481809	-0.0314696	0.710645	0.515736	1	0.2185
	bio19	0.340123	-0.246362	0.493193	-0.426951	0.090902	0.439552	-0.473731	0.168411	0.420156	0.190098	0.393882	0.716801	0.539965	0.593897	-0.284588	0.535404	0.651598	0.2185	1

## Sheet: Myrmica rubra
native		bio1	bio2	bio3	bio4	bio5	bio6	bio7	bio8	bio9	bio10	bio11	bio12	bio13	bio14	bio15	bio16	bio17	bio18	bio19
	bio1	1	0.239073	0.726763	-0.601589	0.573446	0.872537	-0.504392	0.119598	0.851742	0.713748	0.917433	-0.0755763	-0.0711337	-0.0768998	-0.0388362	-0.114765	0.0238664	-0.336309	0.119004
	bio2	0.239073	1	0.25877	0.344769	0.763302	-0.13481	0.517738	0.394085	-0.0169918	0.599099	-0.0264738	-0.347925	-0.308304	-0.35378	0.165164	-0.356027	-0.306158	-0.196996	-0.371939
	bio3	0.726763	0.25877	1	-0.792843	0.142138	0.811384	-0.670961	-0.265941	0.800758	0.204071	0.838881	0.180821	0.158781	0.175441	-0.165021	0.136435	0.281352	-0.152	0.389043
	bio4	-0.601589	0.344769	-0.792843	1	0.283846	-0.906991	0.978589	0.479178	-0.809696	0.127917	-0.868584	-0.387969	-0.345748	-0.393483	0.26105	-0.342279	-0.464658	0.007969	-0.582917
	bio5	0.573446	0.763302	0.142138	0.283846	1	0.114128	0.411567	0.592548	0.206606	0.963936	0.215945	-0.513404	-0.467295	-0.506253	0.182483	-0.522287	-0.457601	-0.422918	-0.471619
	bio6	0.872537	-0.13481	0.811384	-0.906991	0.114128	1	-0.858453	-0.211888	0.916315	0.289742	0.990654	0.187304	0.163076	0.193635	-0.181504	0.140204	0.282658	-0.180169	0.401592
	bio7	-0.504392	0.517738	-0.670961	0.978589	0.411567	-0.858453	1	0.500292	-0.733939	0.231846	-0.797315	-0.436881	-0.39085	-0.438997	0.260716	-0.398258	-0.495546	-0.0530561	-0.611891
	bio8	0.119598	0.394085	-0.265941	0.479178	0.592548	-0.211888	0.500292	1	-0.364159	0.559134	-0.171456	-0.529522	-0.490685	-0.60435	0.28562	-0.489951	-0.595333	-0.1097	-0.678926
	bio9	0.851742	-0.0169918	0.800758	-0.809696	0.206606	0.916315	-0.733939	-0.364159	1	0.354329	0.934796	0.160513	0.145904	0.207191	-0.18119	0.112348	0.279472	-0.311858	0.447037
	bio10	0.713748	0.599099	0.204071	0.127917	0.963936	0.289742	0.231846	0.559134	0.354329	1	0.380066	-0.444942	-0.401681	-0.450226	0.184627	-0.453714	-0.388976	-0.429105	-0.372501
	bio11	0.917433	-0.0264738	0.838881	-0.868584	0.215945	0.990654	-0.797315	-0.171456	0.934796	0.380066	1	0.138527	0.120748	0.142819	-0.15374	0.0912012	0.238909	-0.22608	0.358822
	bio12	-0.0755763	-0.347925	0.180821	-0.387969	-0.513404	0.187304	-0.436881	-0.529522	0.160513	-0.444942	0.138527	1	0.990567	0.946163	-0.02845	0.990541	0.967144	0.809494	0.91486
	bio13	-0.0711337	-0.308304	0.158781	-0.345748	-0.467295	0.163076	-0.39085	-0.490685	0.145904	-0.401681	0.120748	0.990567	1	0.913584	0.0910101	0.993513	0.940256	0.805618	0.897198
	bio14	-0.0768998	-0.35378	0.175441	-0.393483	-0.506253	0.193635	-0.438997	-0.60435	0.207191	-0.450226	0.142819	0.946163	0.913584	1	-0.264271	0.909282	0.974405	0.721023	0.914665
	bio15	-0.0388362	0.165164	-0.165021	0.26105	0.182483	-0.181504	0.260716	0.28562	-0.18119	0.184627	-0.15374	-0.02845	0.0910101	-0.264271	1	0.0811194	-0.211121	0.0360774	-0.136542
	bio16	-0.114765	-0.356027	0.136435	-0.342279	-0.522287	0.140204	-0.398258	-0.489951	0.112348	-0.453714	0.0912012	0.990541	0.993513	0.909282	0.0811194	1	0.928184	0.811754	0.894735
	bio17	0.0238664	-0.306158	0.281352	-0.464658	-0.457601	0.282658	-0.495546	-0.595333	0.279472	-0.388976	0.238909	0.967144	0.940256	0.974405	-0.211121	0.928184	1	0.737319	0.935601
	bio18	-0.336309	-0.196996	-0.152	0.007969	-0.422918	-0.180169	-0.0530561	-0.1097	-0.311858	-0.429105	-0.22608	0.809494	0.805618	0.721023	0.0360774	0.811754	0.737319	1	0.538013
	bio19	0.119004	-0.371939	0.389043	-0.582917	-0.471619	0.401592	-0.611891	-0.678926	0.447037	-0.372501	0.358822	0.91486	0.897198	0.914665	-0.136542	0.894735	0.935601	0.538013	1
introduced		bio1	bio2	bio3	bio4	bio5	bio6	bio7	bio8	bio9	bio10	bio11	bio12	bio13	bio14	bio15	bio16	bio17	bio18	bio19
	bio1	1	-0.116661	0.33784	-0.408719	0.570729	0.780912	-0.430026	0.371804	0.471799	0.716355	0.845339	0.242431	0.386814	-0.488812	0.44861	0.342003	-0.298959	0.206529	0.0890152
	bio2	-0.116661	1	0.436573	0.366311	0.483129	-0.44829	0.616592	0.0648134	-0.0647208	0.17251	-0.289252	-0.185997	-0.115207	-0.0527514	0.071728	-0.158625	-0.0544661	0.10668	-0.308684
	bio3	0.33784	0.436573	1	-0.663351	0.00155362	0.488189	-0.430832	-0.163278	0.488335	-0.152379	0.586342	0.355674	0.454581	-0.548402	0.607169	0.443568	-0.321185	0.0137591	0.39586
	bio4	-0.408719	0.366311	-0.663351	1	0.422217	-0.859556	0.952358	0.312281	-0.609836	0.341085	-0.831358	-0.516373	-0.524961	0.461184	-0.512527	-0.553634	0.218047	0.115038	-0.676435
	bio5	0.570729	0.483129	0.00155362	0.422217	1	-0.0132081	0.467706	0.487082	0.0622031	0.920068	0.106045	-0.295636	-0.179036	-0.14337	-0.0304298	-0.245861	-0.144312	0.119598	-0.45357
	bio6	0.780912	-0.44829	0.488189	-0.859556	-0.0132081	1	-0.889985	0.0183523	0.601795	0.148997	0.980176	0.394094	0.477154	-0.552348	0.499715	0.476627	-0.32768	-0.0281715	0.470734
	bio7	-0.430026	0.616592	-0.430832	0.952358	0.467706	-0.889985	1	0.205901	-0.503597	0.287871	-0.818078	-0.483183	-0.503432	0.422873	-0.455606	-0.533439	0.223846	0.0794428	-0.622953
	bio8	0.371804	0.0648134	-0.163278	0.312281	0.487082	0.0183523	0.205901	1	-0.602841	0.612645	0.0432492	-0.190692	0.0924675	-0.359017	0.253379	0.0371595	-0.48303	0.54037	-0.62775
	bio9	0.471799	-0.0647208	0.488335	-0.609836	0.0622031	0.601795	-0.503597	-0.602841	1	0.0320727	0.643389	0.361599	0.225291	-0.099182	0.150144	0.231697	0.202025	-0.358669	0.664113
	bio10	0.716355	0.17251	-0.152379	0.341085	0.920068	0.148997	0.287871	0.612645	0.0320727	1	0.237824	-0.154646	-0.0160669	-0.147095	0.0627335	-0.0855331	-0.136029	0.291254	-0.430631
	bio11	0.845339	-0.289252	0.586342	-0.831358	0.106045	0.980176	-0.818078	0.0432492	0.643389	0.237824	1	0.424524	0.514836	-0.566443	0.550699	0.504264	-0.313456	0.0331029	0.442622
	bio12	0.242431	-0.185997	0.355674	-0.516373	-0.295636	0.394094	-0.483183	-0.190692	0.361599	-0.154646	0.424524	1	0.882238	0.0442721	0.556868	0.911349	0.326506	0.481342	0.693482
	bio13	0.386814	-0.115207	0.454581	-0.524961	-0.179036	0.477154	-0.503432	0.0924675	0.225291	-0.0160669	0.514836	0.882238	1	-0.347524	0.867324	0.993424	-0.102313	0.67087	0.456088
	bio14	-0.488812	-0.0527514	-0.548402	0.461184	-0.14337	-0.552348	0.422873	-0.359017	-0.099182	-0.147095	-0.566443	0.0442721	-0.347524	1	-0.711461	-0.306223	0.916778	-0.114778	0.0770126
	bio15	0.44861	0.071728	0.607169	-0.512527	-0.0304298	0.499715	-0.455606	0.253379	0.150144	0.0627335	0.550699	0.556868	0.867324	-0.711461	1	0.829345	-0.528758	0.614415	0.176125
	bio16	0.342003	-0.158625	0.443568	-0.553634	-0.245861	0.476627	-0.533439	0.0371595	0.231697	-0.0855331	0.504264	0.911349	0.993424	-0.306223	0.829345	1	-0.0606678	0.626074	0.519912
	bio17	-0.298959	-0.0544661	-0.321185	0.218047	-0.144312	-0.32768	0.223846	-0.48303	0.202025	-0.136029	-0.313456	0.326506	-0.102313	0.916778	-0.528758	-0.0606678	1	-0.0934217	0.356033
	bio18	0.206529	0.10668	0.0137591	0.115038	0.119598	-0.0281715	0.0794428	0.54037	-0.358669	0.291254	0.0331029	0.481342	0.67087	-0.114778	0.614415	0.626074	-0.0934217	1	-0.276702
	bio19	0.0890152	-0.308684	0.39586	-0.676435	-0.45357	0.470734	-0.622953	-0.62775	0.664113	-0.430631	0.442622	0.693482	0.456088	0.0770126	0.176125	0.519912	0.356033	-0.276702	1

## Sheet: Pachycondyla chinensis
native		bio1	bio2	bio3	bio4	bio5	bio6	bio7	bio8	bio9	bio10	bio11	bio12	bio13	bio14	bio15	bio16	bio17	bio18	bio19
	bio1	1	-0.61781	0.409678	-0.923789	0.679229	0.969052	-0.912166	0.503619	0.970209	0.865743	0.98411	0.526146	0.32644	0.279124	-0.316913	0.4084	0.3452	0.14211	0.38095
	bio2	-0.61781	1	0.380726	0.579176	-0.119056	-0.746717	0.798362	-0.149835	-0.67669	-0.584266	-0.633021	-0.65059	-0.34103	-0.593365	0.587203	-0.382211	-0.64655	-0.218346	-0.662854
	bio3	0.409678	0.380726	1	-0.524599	0.378941	0.302856	-0.245721	0.202536	0.360956	0.101853	0.444688	-0.0511938	-0.00289347	-0.226051	0.185836	0.0538705	-0.234228	-0.0817201	-0.21922
	bio4	-0.923789	0.579176	-0.524599	1	-0.444745	-0.952839	0.949592	-0.288221	-0.939611	-0.61704	-0.974845	-0.579706	-0.311555	-0.372373	0.423214	-0.403958	-0.413721	-0.120251	-0.434851
	bio5	0.679229	-0.119056	0.378941	-0.444745	1	0.537176	-0.358413	0.487822	0.60102	0.826326	0.588648	0.051864	-0.0401398	-0.0559244	-0.109061	0.00315735	-0.000350347	-0.22634	0.0356563
	bio6	0.969052	-0.746717	0.302856	-0.952839	0.537176	1	-0.979964	0.363242	0.98029	0.787325	0.986528	0.628403	0.341701	0.43675	-0.482806	0.42582	0.494694	0.145604	0.523212
	bio7	-0.912166	0.798362	-0.245721	0.949592	-0.358413	-0.979964	1	-0.286847	-0.943072	-0.676292	-0.952898	-0.683277	-0.387678	-0.496607	0.508622	-0.470557	-0.547616	-0.214605	-0.570678
	bio8	0.503619	-0.149835	0.202536	-0.288221	0.487822	0.363242	-0.286847	1	0.330432	0.609611	0.401146	-0.090952	0.125395	-0.394145	0.355459	0.148603	-0.318649	0.214717	-0.362149
	bio9	0.970209	-0.67669	0.360956	-0.939611	0.60102	0.98029	-0.943072	0.330432	1	0.801554	0.978513	0.619985	0.354368	0.422616	-0.446136	0.438032	0.484622	0.126869	0.539875
	bio10	0.865743	-0.584266	0.101853	-0.61704	0.826326	0.787325	-0.676292	0.609611	0.801554	1	0.776477	0.391073	0.270261	0.190904	-0.21863	0.318893	0.272638	0.111726	0.31013
	bio11	0.98411	-0.633021	0.444688	-0.974845	0.588648	0.986528	-0.952898	0.401146	0.978513	0.776477	1	0.572678	0.320893	0.352686	-0.404617	0.408838	0.408337	0.124575	0.436015
	bio12	0.526146	-0.65059	-0.0511938	-0.579706	0.051864	0.628403	-0.683277	-0.090952	0.619985	0.391073	0.572678	1	0.7908	0.833233	-0.533616	0.821411	0.862431	0.559578	0.857379
	bio13	0.32644	-0.34103	-0.00289347	-0.311555	-0.0401398	0.341701	-0.387678	0.125395	0.354368	0.270261	0.320893	0.7908	1	0.413291	0.051272	0.990269	0.449644	0.887911	0.458893
	bio14	0.279124	-0.593365	-0.226051	-0.372373	-0.0559244	0.43675	-0.496607	-0.394145	0.422616	0.190904	0.352686	0.833233	0.413291	1	-0.780737	0.420641	0.992433	0.134932	0.963496
	bio15	-0.316913	0.587203	0.185836	0.423214	-0.109061	-0.482806	0.508622	0.355459	-0.446136	-0.21863	-0.404617	-0.533616	0.051272	-0.780737	1	-0.00213896	-0.780305	0.249314	-0.748087
	bio16	0.4084	-0.382211	0.0538705	-0.403958	0.00315735	0.42582	-0.470557	0.148603	0.438032	0.318893	0.408838	0.821411	0.990269	0.420641	-0.00213896	1	0.461796	0.883399	0.477891
	bio17	0.3452	-0.64655	-0.234228	-0.413721	-0.000350347	0.494694	-0.547616	-0.318649	0.484622	0.272638	0.408337	0.862431	0.449644	0.992433	-0.780305	0.461796	1	0.166953	0.9757
	bio18	0.14211	-0.218346	-0.0817201	-0.120251	-0.22634	0.145604	-0.214605	0.214717	0.126869	0.111726	0.124575	0.559578	0.887911	0.134932	0.249314	0.883399	0.166953	1	0.177544
	bio19	0.38095	-0.662854	-0.21922	-0.434851	0.0356563	0.523212	-0.570678	-0.362149	0.539875	0.31013	0.436015	0.857379	0.458893	0.963496	-0.748087	0.477891	0.9757	0.177544	1
introduced		bio1	bio2	bio3	bio4	bio5	bio6	bio7	bio8	bio9	bio10	bio11	bio12	bio13	bio14	bio15	bio16	bio17	bio18	bio19
	bio1	1	0.32527	0.621548	-0.627204	0.860759	0.921215	-0.442714	0.448197	0.575728	0.928066	0.968771	0.160245	0.280798	-0.0603402	0.284542	0.339663	-0.0518944	0.39178	0.129911
	bio2	0.32527	1	0.812497	-0.1298	0.524507	0.0688384	0.354557	0.155689	0.161534	0.333928	0.290157	0.097876	-0.0742133	0.214496	-0.295582	-0.0046837	0.17505	0.128322	0.104863
	bio3	0.621548	0.812497	1	-0.679628	0.51322	0.541703	-0.254376	0.174603	0.449323	0.435435	0.692199	0.321641	0.22504	0.220176	-0.114368	0.330545	0.231275	0.315744	0.313196
	bio4	-0.627204	-0.1298	-0.679628	1	-0.197187	-0.823624	0.877964	-0.111239	-0.532969	-0.294687	-0.799733	-0.387867	-0.437996	-0.0809763	-0.180875	-0.528121	-0.143805	-0.347706	-0.367287
	bio5	0.860759	0.524507	0.51322	-0.197187	1	0.616446	0.0609165	0.480339	0.398213	0.964747	0.726586	-0.0645107	0.00947151	-0.118334	0.18161	0.0382121	-0.153787	0.209014	-0.0567028
	bio6	0.921215	0.0688384	0.541703	-0.823624	0.616446	1	-0.748383	0.334338	0.613699	0.741487	0.971734	0.226075	0.367717	-0.0697909	0.336398	0.429381	-0.0343958	0.35548	0.213726
	bio7	-0.442714	0.354557	-0.254376	0.877964	0.0609165	-0.748383	1	-0.0192084	-0.442518	-0.127288	-0.619776	-0.340925	-0.458157	-0.0112083	-0.273455	-0.512116	-0.0859412	-0.27456	-0.318693
	bio8	0.448197	0.155689	0.174603	-0.111239	0.480339	0.334338	-0.0192084	1	-0.431961	0.513368	0.388581	-0.447374	-0.169839	-0.443924	0.581213	-0.174028	-0.534006	0.547592	-0.72104
	bio9	0.575728	0.161534	0.449323	-0.532969	0.398213	0.613699	-0.442518	-0.431961	1	0.43817	0.605699	0.611505	0.494657	0.396826	-0.225632	0.551314	0.474773	-0.068483	0.810384
	bio10	0.928066	0.333928	0.435435	-0.294687	0.964747	0.741487	-0.127288	0.513368	0.43817	1	0.809218	-0.0133387	0.114031	-0.128657	0.26968	0.141999	-0.152182	0.306362	-0.0395775
	bio11	0.968771	0.290157	0.692199	-0.799733	0.726586	0.971734	-0.619776	0.388581	0.605699	0.809218	1	0.236527	0.346648	-0.0248426	0.278015	0.419674	-0.000836005	0.410238	0.206135
	bio12	0.160245	0.097876	0.321641	-0.387867	-0.0645107	0.226075	-0.340925	-0.447374	0.611505	-0.0133387	0.236527	1	0.890724	0.814113	-0.343152	0.913411	0.902915	0.414287	0.879367
	bio13	0.280798	-0.0742133	0.22504	-0.437996	0.00947151	0.367717	-0.458157	-0.169839	0.494657	0.114031	0.346648	0.890724	1	0.574918	0.0849931	0.981215	0.665625	0.593637	0.670681
	bio14	-0.0603402	0.214496	0.220176	-0.0809763	-0.118334	-0.0697909	-0.0112083	-0.443924	0.396826	-0.128657	-0.0248426	0.814113	0.574918	1	-0.697276	0.584788	0.952052	0.27332	0.716809
	bio15	0.284542	-0.295582	-0.114368	-0.180875	0.18161	0.336398	-0.273455	0.581213	-0.225632	0.26968	0.278015	-0.343152	0.0849931	-0.697276	1	0.0380581	-0.661196	0.257548	-0.480603
	bio16	0.339663	-0.0046837	0.330545	-0.528121	0.0382121	0.429381	-0.512116	-0.174028	0.551314	0.141999	0.419674	0.913411	0.981215	0.584788	0.0380581	1	0.677929	0.609221	0.712484
	bio17	-0.0518944	0.17505	0.231275	-0.143805	-0.153787	-0.0343958	-0.0859412	-0.534006	0.474773	-0.152182	-0.000836005	0.902915	0.665625	0.952052	-0.661196	0.677929	1	0.266418	0.814651
	bio18	0.39178	0.128322	0.315744	-0.347706	0.209014	0.35548	-0.27456	0.547592	-0.068483	0.306362	0.410238	0.414287	0.593637	0.27332	0.257548	0.609221	0.266418	1	-0.0137438
	bio19	0.129911	0.104863	0.313196	-0.367287	-0.0567028	0.213726	-0.318693	-0.72104	0.810384	-0.0395775	0.206135	0.879367	0.670681	0.716809	-0.480603	0.712484	0.814651	-0.0137438	1

## Sheet: Paratrechina longicornis
native		bio1	bio2	bio3	bio4	bio5	bio6	bio7	bio8	bio9	bio10	bio11	bio12	bio13	bio14	bio15	bio16	bio17	bio18	bio19
	bio1	1	-0.327834	0.360473	-0.430286	0.420092	0.748468	-0.397908	0.521467	0.848536	0.699001	0.82082	0.0109145	0.036591	-0.121624	-0.0154443	0.00957014	-0.0582187	-0.500146	0.247377
	bio2	-0.327834	1	-0.590379	0.613595	0.627124	-0.706242	0.869791	-0.019673	-0.475322	0.242963	-0.535634	-0.57023	-0.393075	-0.481151	0.43011	-0.394402	-0.579492	-0.191209	-0.615014
	bio3	0.360473	-0.590379	1	-0.946908	-0.446779	0.837932	-0.888397	-0.431817	0.744025	-0.336987	0.796997	0.388083	0.3127	0.251117	-0.319027	0.275699	0.256701	-0.295584	0.599808
	bio4	-0.430286	0.613595	-0.946908	1	0.442847	-0.872612	0.914336	0.426904	-0.751184	0.316618	-0.864413	-0.430024	-0.363611	-0.110417	0.288549	-0.335493	-0.136747	0.248051	-0.502208
	bio5	0.420092	0.627124	-0.446779	0.442847	1	-0.157856	0.609686	0.494396	0.122449	0.877588	-0.012375	-0.610629	-0.441727	-0.408578	0.334785	-0.463387	-0.431575	-0.571233	-0.34253
	bio6	0.748468	-0.706242	0.837932	-0.872612	-0.157856	1	-0.878948	-0.0444174	0.932088	0.0992725	0.960472	0.29091	0.224546	0.16682	-0.329448	0.188551	0.22712	-0.39426	0.560423
	bio7	-0.397908	0.869791	-0.888397	0.914336	0.609686	-0.878948	1	0.274435	-0.689055	0.344165	-0.776955	-0.528434	-0.393588	-0.33124	0.426143	-0.375155	-0.39075	0.0405848	-0.615289
	bio8	0.521467	-0.019673	-0.431817	0.426904	0.494396	-0.0444174	0.274435	1	0.0764932	0.781085	-0.0055208	-0.142304	-0.140492	-0.0138954	0.132864	-0.120912	0.0492885	0.0205143	-0.119704
	bio9	0.848536	-0.475322	0.744025	-0.751184	0.122449	0.932088	-0.689055	0.0764932	1	0.329681	0.95112	0.139432	0.159302	0.0218513	-0.114432	0.106639	0.0402763	-0.593771	0.468861
	bio10	0.699001	0.242963	-0.336987	0.316618	0.877588	0.0992725	0.344165	0.781085	0.329681	1	0.200437	-0.389742	-0.279914	-0.270135	0.257943	-0.294604	-0.245693	-0.449465	-0.143965
	bio11	0.82082	-0.535634	0.796997	-0.864413	-0.012375	0.960472	-0.776955	-0.0055208	0.95112	0.200437	1	0.257115	0.240398	-0.01346	-0.169737	0.20442	0.0311512	-0.472632	0.451849
	bio12	0.0109145	-0.57023	0.388083	-0.430024	-0.610629	0.29091	-0.528434	-0.142304	0.139432	-0.389742	0.257115	1	0.940851	-0.00106229	0.224039	0.954657	0.0555835	0.437194	0.631665
	bio13	0.036591	-0.393075	0.3127	-0.363611	-0.441727	0.224546	-0.393588	-0.140492	0.159302	-0.279914	0.240398	0.940851	1	-0.168552	0.492173	0.995141	-0.177476	0.270816	0.548762
	bio14	-0.121624	-0.481151	0.251117	-0.110417	-0.408578	0.16682	-0.33124	-0.0138954	0.0218513	-0.270135	-0.01346	-0.00106229	-0.168552	1	-0.525411	-0.162949	0.94293	0.164266	0.155136
	bio15	-0.0154443	0.43011	-0.319027	0.288549	0.334785	-0.329448	0.426143	0.132864	-0.114432	0.257943	-0.169737	0.224039	0.492173	-0.525411	1	0.471462	-0.655731	-0.100769	-0.0754399
	bio16	0.00957014	-0.394402	0.275699	-0.335493	-0.463387	0.188551	-0.375155	-0.120912	0.106639	-0.294604	0.20442	0.954657	0.995141	-0.162949	0.471462	1	-0.16128	0.34086	0.523602
	bio17	-0.0582187	-0.579492	0.256701	-0.136747	-0.431575	0.22712	-0.39075	0.0492885	0.0402763	-0.245693	0.0311512	0.0555835	-0.177476	0.94293	-0.655731	-0.16128	1	0.218931	0.243364
	bio18	-0.500146	-0.191209	-0.295584	0.248051	-0.571233	-0.39426	0.0405848	0.0205143	-0.593771	-0.449465	-0.472632	0.437194	0.270816	0.164266	-0.100769	0.34086	0.218931	1	-0.0958129
	bio19	0.247377	-0.615014	0.599808	-0.502208	-0.34253	0.560423	-0.615289	-0.119704	0.468861	-0.143965	0.451849	0.631665	0.548762	0.155136	-0.0754399	0.523602	0.243364	-0.0958129	1
introduced		bio1	bio2	bio3	bio4	bio5	bio6	bio7	bio8	bio9	bio10	bio11	bio12	bio13	bio14	bio15	bio16	bio17	bio18	bio19
	bio1	1	-0.3302	0.499865	-0.554217	0.445205	0.85741	-0.562646	0.778999	0.831692	0.708415	0.911505	0.332781	0.332286	0.166295	-0.0812459	0.346893	0.151217	0.159933	0.189621
	bio2	-0.3302	1	-0.0978819	0.396482	0.443676	-0.613165	0.732961	-0.259403	-0.265772	-0.0629943	-0.410824	-0.475078	-0.403134	-0.381245	0.383488	-0.384613	-0.422684	-0.373751	-0.371556
	bio3	0.499865	-0.0978819	1	-0.885102	-0.199982	0.708398	-0.711189	0.242109	0.501476	-0.152211	0.757462	0.449807	0.329967	0.384518	-0.243493	0.371071	0.340841	0.091492	0.405245
	bio4	-0.554217	0.396482	-0.885102	1	0.382095	-0.843764	0.909513	-0.34588	-0.471116	0.191149	-0.846167	-0.50702	-0.459729	-0.328199	0.214826	-0.482184	-0.307434	-0.225383	-0.351397
	bio5	0.445205	0.443676	-0.199982	0.382095	1	-0.0455179	0.473937	0.335792	0.42866	0.851508	0.0978272	-0.288063	-0.229236	-0.277952	0.269935	-0.222775	-0.302585	-0.287463	-0.210812
	bio6	0.85741	-0.613165	0.708398	-0.843764	-0.0455179	1	-0.901219	0.589281	0.75848	0.305144	0.966649	0.517238	0.460807	0.349224	-0.242545	0.473531	0.338076	0.240494	0.388339
	bio7	-0.562646	0.732961	-0.711189	0.909513	0.473937	-0.901219	1	-0.373763	-0.48262	0.10042	-0.809635	-0.580897	-0.505635	-0.428411	0.330898	-0.514048	-0.429271	-0.336694	-0.433763
	bio8	0.778999	-0.259403	0.242109	-0.34588	0.335792	0.589281	-0.373763	1	0.335726	0.599426	0.658533	0.329134	0.372786	0.12964	-0.127598	0.387901	0.147563	0.426897	0.0138712
	bio9	0.831692	-0.265772	0.501476	-0.471116	0.42866	0.75848	-0.48262	0.335726	1	0.606979	0.774243	0.187357	0.136051	0.144832	-0.00880664	0.146176	0.108117	-0.140032	0.287428
	bio10	0.708415	-0.0629943	-0.152211	0.191149	0.851508	0.305144	0.10042	0.599426	0.606979	1	0.36104	-0.0467774	-0.0171106	-0.0789887	0.0842744	-0.0194587	-0.0811435	-0.038981	-0.0556259
	bio11	0.911505	-0.410824	0.757462	-0.846167	0.0978272	0.966649	-0.809635	0.658533	0.774243	0.36104	1	0.459332	0.43053	0.270276	-0.159791	0.45134	0.249924	0.200426	0.303252
	bio12	0.332781	-0.475078	0.449807	-0.50702	-0.288063	0.517238	-0.580897	0.329134	0.187357	-0.0467774	0.459332	1	0.870202	0.724522	-0.606185	0.901991	0.778856	0.728537	0.725194
	bio13	0.332286	-0.403134	0.329967	-0.459729	-0.229236	0.460807	-0.505635	0.372786	0.136051	-0.0171106	0.43053	0.870202	1	0.389459	-0.240378	0.984481	0.452279	0.761876	0.482031
	bio14	0.166295	-0.381245	0.384518	-0.328199	-0.277952	0.349224	-0.428411	0.12964	0.144832	-0.0789887	0.270276	0.724522	0.389459	1	-0.711067	0.435588	0.973792	0.455717	0.698677
	bio15	-0.0812459	0.383488	-0.243493	0.214826	0.269935	-0.242545	0.330898	-0.127598	-0.00880664	0.0842744	-0.159791	-0.606185	-0.240378	-0.711067	1	-0.287741	-0.7723	-0.337614	-0.57765
	bio16	0.346893	-0.384613	0.371071	-0.482184	-0.222775	0.473531	-0.514048	0.387901	0.146176	-0.0194587	0.45134	0.901991	0.984481	0.435588	-0.287741	1	0.484871	0.780845	0.50541
	bio17	0.151217	-0.422684	0.340841	-0.307434	-0.302585	0.338076	-0.429271	0.147563	0.108117	-0.0811435	0.249924	0.778856	0.452279	0.973792	-0.7723	0.484871	1	0.507332	0.739658
	bio18	0.159933	-0.373751	0.091492	-0.225383	-0.287463	0.240494	-0.336694	0.426897	-0.140032	-0.038981	0.200426	0.728537	0.761876	0.455717	-0.337614	0.780845	0.507332	1	0.211838
	bio19	0.189621	-0.371556	0.405245	-0.351397	-0.210812	0.388339	-0.433763	0.0138712	0.287428	-0.0556259	0.303252	0.725194	0.482031	0.698677	-0.57765	0.50541	0.739658	0.211838	1

## Sheet: Pheidole megacephala
native		bio1	bio2	bio3	bio4	bio5	bio6	bio7	bio8	bio9	bio10	bio11	bio12	bio13	bio14	bio15	bio16	bio17	bio18	bio19
	bio1	1	-0.469008	0.283173	-0.584239	0.828429	0.887126	-0.550824	0.864165	0.912399	0.951499	0.96165	0.40041	0.521254	0.010288	0.232105	0.498226	0.0382548	0.0035051	0.383074
	bio2	-0.469008	1	0.0544651	0.566465	0.0437346	-0.75937	0.910123	-0.328015	-0.590309	-0.373178	-0.560255	-0.044988	0.0156274	-0.147754	-0.0221004	0.0661103	-0.187125	0.166822	-0.252861
	bio3	0.283173	0.0544651	1	-0.727886	0.15608	0.385028	-0.357612	0.0676803	0.39771	0.0342972	0.446685	0.609343	0.405953	0.463045	-0.416107	0.433143	0.537085	0.145919	0.53789
	bio4	-0.584239	0.566465	-0.727886	1	-0.172989	-0.809317	0.842045	-0.322306	-0.723905	-0.315464	-0.78185	-0.508752	-0.370096	-0.378138	0.197186	-0.37128	-0.454008	0.000694325	-0.514878
	bio5	0.828429	0.0437346	0.15608	-0.172989	1	0.513161	-0.0152075	0.73208	0.675365	0.894647	0.691991	0.326108	0.535601	-0.162242	0.307254	0.531624	-0.162775	-0.0306302	0.281085
	bio6	0.887126	-0.75937	0.385028	-0.809317	0.513161	1	-0.865997	0.65267	0.947463	0.750895	0.954715	0.393255	0.386727	0.181206	0.0451291	0.354117	0.236387	-0.1024	0.514088
	bio7	-0.550824	0.910123	-0.357612	0.842045	-0.0152075	-0.865997	1	-0.333824	-0.710292	-0.35354	-0.709053	-0.268137	-0.13848	-0.305623	0.126435	-0.102807	-0.370218	0.101448	-0.435134
	bio8	0.864165	-0.328015	0.0676803	-0.322306	0.73208	0.65267	-0.333824	1	0.598815	0.87464	0.762088	0.200492	0.369033	-0.109988	0.371165	0.347555	-0.125766	0.223709	0.00885551
	bio9	0.912399	-0.590309	0.39771	-0.723905	0.675365	0.947463	-0.710292	0.598815	1	0.811598	0.947323	0.443304	0.487832	0.131121	0.0651088	0.458555	0.192134	-0.168272	0.594123
	bio10	0.951499	-0.373178	0.0342972	-0.315464	0.894647	0.750895	-0.35354	0.87464	0.811598	1	0.837758	0.264841	0.446958	-0.12096	0.326928	0.420322	-0.115542	-0.0376367	0.274303
	bio11	0.96165	-0.560255	0.446685	-0.78185	0.691991	0.954715	-0.709053	0.762088	0.947323	0.837758	1	0.466317	0.510811	0.132563	0.11189	0.494426	0.178969	-0.0214176	0.471291
	bio12	0.40041	-0.044988	0.609343	-0.508752	0.326108	0.393255	-0.268137	0.200492	0.443304	0.264841	0.466317	1	0.86085	0.524961	-0.451216	0.885611	0.632119	0.493999	0.624531
	bio13	0.521254	0.0156274	0.405953	-0.370096	0.535601	0.386727	-0.13848	0.369033	0.487832	0.446958	0.510811	0.86085	1	0.215624	-0.015773	0.989996	0.292823	0.504741	0.400412
	bio14	0.010288	-0.147754	0.463045	-0.378138	-0.162242	0.181206	-0.305623	-0.109988	0.131121	-0.12096	0.132563	0.524961	0.215624	1	-0.631355	0.237904	0.962118	0.27941	0.420798
	bio15	0.232105	-0.0221004	-0.416107	0.197186	0.307254	0.0451291	0.126435	0.371165	0.0651088	0.326928	0.11189	-0.451216	-0.015773	-0.631355	1	-0.0587509	-0.724964	-0.142641	-0.468889
	bio16	0.498226	0.0661103	0.433143	-0.37128	0.531624	0.354117	-0.102807	0.347555	0.458555	0.420322	0.494426	0.885611	0.989996	0.237904	-0.0587509	1	0.30867	0.51338	0.414493
	bio17	0.0382548	-0.187125	0.537085	-0.454008	-0.162775	0.236387	-0.370218	-0.125766	0.192134	-0.115542	0.178969	0.632119	0.292823	0.962118	-0.724964	0.30867	1	0.28443	0.519329
	bio18	0.0035051	0.166822	0.145919	0.000694325	-0.0306302	-0.1024	0.101448	0.223709	-0.168272	-0.0376367	-0.0214176	0.493999	0.504741	0.27941	-0.142641	0.51338	0.28443	1	-0.156445
	bio19	0.383074	-0.252861	0.53789	-0.514878	0.281085	0.514088	-0.435134	0.00885551	0.594123	0.274303	0.471291	0.624531	0.400412	0.420798	-0.468889	0.414493	0.519329	-0.156445	1
introduced		bio1	bio2	bio3	bio4	bio5	bio6	bio7	bio8	bio9	bio10	bio11	bio12	bio13	bio14	bio15	bio16	bio17	bio18	bio19
	bio1	1	-0.374416	0.536456	-0.627441	0.61018	0.876953	-0.595916	0.840802	0.861649	0.84935	0.948547	0.414245	0.411119	0.18237	0.0631461	0.434906	0.201943	0.310677	0.077845
	bio2	-0.374416	1	-0.258811	0.584056	0.308359	-0.665928	0.793973	-0.134523	-0.47536	-0.101961	-0.505436	-0.473656	-0.407721	-0.427473	0.228554	-0.375969	-0.460358	-0.223836	-0.395581
	bio3	0.536456	-0.258811	1	-0.875325	-0.0683378	0.731085	-0.752108	0.23871	0.618088	0.0865562	0.723121	0.429759	0.348349	0.426409	-0.05787	0.386566	0.346848	0.199671	0.272086
	bio4	-0.627441	0.584056	-0.875325	1	0.167708	-0.890529	0.95351	-0.272602	-0.737561	-0.125656	-0.840151	-0.50806	-0.476896	-0.422012	0.0404749	-0.477084	-0.385261	-0.267813	-0.336155
	bio5	0.61018	0.308359	-0.0683378	0.167708	1	0.195389	0.249539	0.691397	0.396084	0.894391	0.359111	-0.0366513	-0.00977685	-0.222507	0.145837	0.0202837	-0.182686	0.00484432	-0.221013
	bio6	0.876953	-0.665928	0.731085	-0.890529	0.195389	1	-0.900943	0.565396	0.899931	0.524354	0.973359	0.53616	0.499583	0.380153	-0.0466306	0.50582	0.378915	0.305631	0.291815
	bio7	-0.595916	0.793973	-0.752108	0.95351	0.249539	-0.900943	1	-0.252351	-0.713334	-0.122008	-0.802196	-0.545619	-0.497612	-0.473813	0.110571	-0.49047	-0.454971	-0.299635	-0.385928
	bio8	0.840802	-0.134523	0.23871	-0.272602	0.691397	0.565396	-0.252351	1	0.470406	0.866891	0.685446	0.323737	0.343641	0.0471525	0.0702656	0.386884	0.0831316	0.467097	-0.187753
	bio9	0.861649	-0.47536	0.618088	-0.737561	0.396084	0.899931	-0.713334	0.470406	1	0.618994	0.906964	0.370359	0.345481	0.257612	0.0296154	0.346444	0.259861	0.0871333	0.308902
	bio10	0.84935	-0.101961	0.0865562	-0.125656	0.894391	0.524354	-0.122008	0.866891	0.618994	1	0.64327	0.180748	0.191171	-0.0435585	0.0918648	0.216336	0.00797647	0.181783	-0.102268
	bio11	0.948547	-0.505436	0.723121	-0.840151	0.359111	0.973359	-0.802196	0.685446	0.906964	0.64327	1	0.493992	0.474218	0.302525	0.0179767	0.49041	0.30238	0.311674	0.203321
	bio12	0.414245	-0.473656	0.429759	-0.50806	-0.0366513	0.53616	-0.545619	0.323737	0.370359	0.180748	0.493992	1	0.842222	0.723298	-0.361878	0.87842	0.78507	0.724325	0.603161
	bio13	0.411119	-0.407721	0.348349	-0.476896	-0.00977685	0.499583	-0.497612	0.343641	0.345481	0.191171	0.474218	0.842222	1	0.325602	0.114704	0.971158	0.405887	0.779915	0.367719
	bio14	0.18237	-0.427473	0.426409	-0.422012	-0.222507	0.380153	-0.473813	0.0471525	0.257612	-0.0435585	0.302525	0.723298	0.325602	1	-0.703991	0.376772	0.961754	0.307415	0.711397
	bio15	0.0631461	0.228554	-0.05787	0.0404749	0.145837	-0.0466306	0.110571	0.0702656	0.0296154	0.0918648	0.0179767	-0.361878	0.114704	-0.703991	1	0.0636551	-0.721806	0.0242761	-0.497599
	bio16	0.434906	-0.375969	0.386566	-0.477084	0.0202837	0.50582	-0.49047	0.386884	0.346444	0.216336	0.49041	0.87842	0.971158	0.376772	0.0636551	1	0.428107	0.844364	0.330111
	bio17	0.201943	-0.460358	0.346848	-0.385261	-0.182686	0.378915	-0.454971	0.0831316	0.259861	0.00797647	0.30238	0.78507	0.405887	0.961754	-0.721806	0.428107	1	0.344799	0.773498
	bio18	0.310677	-0.223836	0.199671	-0.267813	0.00484432	0.305631	-0.299635	0.467097	0.0871333	0.181783	0.311674	0.724325	0.779915	0.307415	0.0242761	0.844364	0.344799	1	0.0239667
	bio19	0.077845	-0.395581	0.272086	-0.336155	-0.221013	0.291815	-0.385928	-0.187753	0.308902	-0.102268	0.203321	0.603161	0.367719	0.711397	-0.497599	0.330111	0.773498	0.0239667	1

[truncated: 8 more sheets: Solenopsis geminata, Solenopsis invicta, Solenopsis papuana, Solenopsis richteri, Tapinoma melanocephalum, Technomyrmex albipes, Trichomyrmex destructor, Wasmannia auropunctata]
