# Supplementary material for: Niche Shifts Induce Major Changes in the Ranges of the World's Worst Invasive Ant Species
Source: Ecol Evol. 2025 Jul 8;15(7):e71754. doi: 10.1002/ece3.71754 (PMC12237827; doi:10.1002/ece3.71754)
Supplement: Supplementary file 6 — Table S6. Retained algorithms in baseline ENMs. [file ECE3-15-e71754-s010.xlsx]

## Sheet: Sheet2
S6 Retained algorithms in baseline ENMs
	Acromyrmex octospinosus		Anoplolepis gracilipes		Lasius neglectus		Linepithema humile		Monomorium floricola		Monomorium pharaonis		Myrmica rubra		Pachycondyla chinensis		Paratrechina longicornis		Pheidole megacephala		Solenopsis geminata		Solenopsis invicta		Solenopsis papuana		Solenopsis richteri		Tapinoma melanocephalum		Technomyrmex albipes		Trichomyrmex destructor		Wasmannia auropunctata
native	ANN		ANN		ANN		ANN		ANN		ANN		ANN		ANN		ANN		ANN		ANN		ANN		CTA		ANN		ANN		ANN		ANN		ANN
	CTA		CTA		CTA		CTA		CTA		CTA		CTA		CTA		CTA		CTA		CTA		CTA		FDA		CTA		CTA		CTA		CTA		CTA
	FDA		FDA		FDA		FDA		FDA		FDA		FDA		FDA		FDA		FDA		FDA		FDA		GBM		FDA		FDA		FDA		FDA		FDA
	GBM		GBM		GBM		GBM		GBM		GBM		GBM		GBM		GBM		GBM		GBM		GBM		GLM		GBM		GBM		GBM		GBM		GBM
	GLM		GLM		GLM		GLM		GLM		GLM		GLM		GLM		GLM		GLM		GLM		GLM		MARS		GLM		GLM		GLM		GLM		GLM
	MARS		MARS		MARS		MARS		MARS		MARS		MARS		MARS		MARS		MARS		MARS		MARS		MAXNET		MARS		MARS		MARS		MARS		MARS
	MAXNET		MAXNET		MAXNET		MAXNET		MAXNET		MAXNET		MAXNET		MAXNET		MAXNET		MAXNET		MAXNET		MAXNET		RF		MAXNET		MAXNET		MAXNET		MAXNET		MAXNET
	RF		RF		RF		RF		RF		RF		RF		RF		RF		RF		RF		RF		XGBOOST		RF		RF		RF		RF		RF
	XGBOOST		XGBOOST		XGBOOST		XGBOOST		XGBOOST		XGBOOST		XGBOOST		XGBOOST		XGBOOST		XGBOOST		XGBOOST		XGBOOST				XGBOOST		XGBOOST		XGBOOST		XGBOOST		XGBOOST
introduced	ANN		ANN		ANN		ANN		ANN		ANN		ANN		ANN		ANN		ANN		ANN		ANN		ANN		ANN		ANN		ANN		ANN		ANN
	CTA		CTA		CTA		CTA		CTA		CTA		CTA		CTA		CTA		CTA		CTA		CTA		CTA		CTA		CTA		CTA		CTA		CTA
	FDA		FDA		FDA		FDA		FDA		FDA		FDA		FDA		FDA		FDA		FDA		FDA		FDA		FDA		FDA		FDA		FDA		FDA
	GBM		GBM		GBM		GBM		GBM		GBM		GBM		GBM		GBM		GBM		GBM		GBM		GBM		GBM		GBM		GBM		GBM		GBM
	GLM		GLM		GLM		GLM		GLM		GLM		GLM		GLM		GLM		GLM		GLM		GLM		GLM		GLM		GLM		GLM		GLM		GLM
	MARS		MARS		MARS		MARS		MARS		MARS		MARS		MARS		MARS		MARS		MARS		MARS		MARS		MARS		MARS		MARS		MARS		MARS
	MAXNET		MAXNET		MAXNET		MAXNET		MAXNET		MAXNET		MAXNET		MAXNET		MAXNET		MAXNET		MAXNET		MAXNET		MAXNET		MAXNET		MAXNET		MAXNET		MAXNET		MAXNET
	RF		RF		RF		RF		RF		RF		RF		RF		RF		RF		RF		RF		RF		RF		RF		RF		RF		RF
	XGBOOST		XGBOOST		XGBOOST		XGBOOST		XGBOOST		XGBOOST		XGBOOST		XGBOOST		XGBOOST		XGBOOST		XGBOOST		XGBOOST		XGBOOST		XGBOOST		XGBOOST		XGBOOST		XGBOOST		XGBOOST
SRE: Surface Range Envelope, RF: Random Forest, MARS: Multiple Adaptive Regression Splines, MAXENT: Maximum Entropy Modeling, ANN: Artificial Neural Network, GLM: Generalized Linear Model, CTA: Classification Tree Analysis, FDA: Flexible Discriminant Analysis, XGBOOST: XGBoost, GBM: Generalized Boosting Model
