# Supplementary material for: Niche Shifts Induce Major Changes in the Ranges of the World's Worst Invasive Ant Species
Source: Ecol Evol. 2025 Jul 8;15(7):e71754. doi: 10.1002/ece3.71754 (PMC12237827; doi:10.1002/ece3.71754)
Supplement: Supplementary file 7 — Table S7. PCA for niche dynamics. [file ECE3-15-e71754-s002.xlsx]

## Sheet: Sheet2
S7 PCA for niche dynamics
