# Supplementary material for: Niche Shifts Induce Major Changes in the Ranges of the World's Worst Invasive Ant Species
Source: Ecol Evol. 2025 Jul 8;15(7):e71754. doi: 10.1002/ece3.71754 (PMC12237827; doi:10.1002/ece3.71754)
Supplement: Supplementary file 8 — Table S8. ENMs performance. [file ECE3-15-e71754-s008.xlsx]

## Sheet: Sheet1
S8 ENMs performance
Species	native		introduced
Acromyrmex octospinosus	AUC	0.989333	AUC	1
	TSS	0.895333	TSS	1
Anoplolepis gracilipes	AUC	0.990667	AUC	0.995
	TSS	0.919667	TSS	0.935333
Lasius neglectus	AUC	0.998333	AUC	0.995
	TSS	0.991	TSS	0.960333
Linepithema humile	AUC	0.996333	AUC	0.991667
	TSS	0.969333	TSS	0.909667
Monomorium floricola	AUC	0.992667	AUC	0.982333
	TSS	0.940333	TSS	0.855333
Monomorium pharaonis	AUC	0.965	AUC	0.953
	TSS	0.840667	TSS	0.7865
Myrmica rubra	AUC	0.997	AUC	0.998
	TSS	0.95	TSS	0.977
Pachycondyla chinensis	AUC	0.998	AUC	0.999
	TSS	0.981	TSS	0.982
Paratrechina longicornis	AUC	0.995333	AUC	0.972667
	TSS	0.964	TSS	0.827
Pheidole megacephala	AUC	0.993667	AUC	0.979
	TSS	0.926333	TSS	0.851667
Solenopsis geminata	AUC	0.983333	AUC	0.986
	TSS	0.873333	TSS	0.894333
Solenopsis invicta	AUC	0.994	AUC	0.996
	TSS	0.935667	TSS	0.945667
Solenopsis papuana	AUC	0.999	AUC	1
	TSS	0.995	TSS	0.999667
Solenopsis richteri	AUC	0.998	AUC	0.999
	TSS	0.968333	TSS	0.99
Tapinoma melanocephalum	AUC	0.990333	AUC	0.975333
	TSS	0.919333	TSS	0.829667
Technomyrmex albipes	AUC	0.994	AUC	0.985333
	TSS	0.954	TSS	0.885333
Trichomyrmex destructor	AUC	0.995	AUC	0.954667
	TSS	0.975667	TSS	0.805
Wasmannia auropunctata	AUC	0.984333	AUC	0.995
	TSS	0.881333	TSS	0.933
