# Supplementary material for: Niche Shifts Induce Major Changes in the Ranges of the World's Worst Invasive Ant Species
Source: Ecol Evol. 2025 Jul 8;15(7):e71754. doi: 10.1002/ece3.71754 (PMC12237827; doi:10.1002/ece3.71754)
Supplement: Supplementary file 9 — Table S9. Variable importance in niche and range dynamic models. [file ECE3-15-e71754-s003.xlsx]

## Sheet: Sheet1
							S9 Variable importance in niche and range dynamic models
	Acromyrmex octospinosus			Anoplolepis gracilipes			Lasius neglectus			Linepithema humile			Monomorium floricola			Monomorium pharaonis			Myrmica rubra			Pachycondyla chinensis			Paratrechina longicornis			Pheidole megacephala			Solenopsis geminata			Solenopsis invicta			Solenopsis papuana			Solenopsis richteri			Tapinoma melanocephalum			Technomyrmex albipes			Trichomyrmex destructor
	Predictors	Importance values		Predictors	Importance values		Predictors	Importance values		Predictors	Importance values		Predictors	Importance values		Predictors	Importance values		Predictors	Importance values		Predictors	Importance values		Predictors	Importance values		Predictors	Importance values		Predictors	Importance values		Predictors	Importance values		Predictors	Importance values		Predictors	Importance values		Predictors	Importance values		Predictors	Importance values		Predictors
native	bio4	0.885058		bio4	0.182452		bio3	0.560632		bio4	0.491736		bio6	0.347202		bio4	0.777977		bio1	0.175787		bio13	0.642706		bio13	0.586552		bio3	0.468879		bio11	0.516143		bio18	0.526148		bio7	0.554029		bio4	0.637031		bio13	0.450489		bio13	0.884863		bio13
	bio8	0.0984222		bio13	0.130773		bio14	0.480814		bio18	0.268536		bio13	0.253701		bio1	0.151942		bio4	0.161241		bio3	0.570575		bio10	0.186543		bio11	0.228769		bio13	0.0651289		bio11	0.341605		bio18	0.294824		bio10	0.368711		bio10	0.231842		bio8	0.171736		bio10
	bio5	0.0918193		bio2	0.0902067		bio11	0.470126		bio15	0.221482		bio2	0.0737939		bio17	0.090832		bio2	0.121795		bio8	0.161695		bio14	0.10451		bio5	0.213169		bio17	0.0499363		bio2	0.0984109		bio5	0.0482708		bio17	0.310965		bio2	0.116055		bio2	0.0584586		bio14
	bio18	0.0342194		bio10	0.0812469		bio12	0.0152793		bio11	0.152142		bio18	0.044943		bio18	0.0407217		bio17	0.0750343		bio11	0.0273896		bio2	0.0757066		bio12	0.0669553		bio19	0.048139		bio15	0.0819066		bio12	0.0454043					bio4	0.0264721		bio12	0.0499739		bio2
				bio18	0.0302436					bio2	0.0308744		bio10	0.0280309		bio13	0.0114927		bio8	0.0452799		bio17	0.00505944		bio18	0.0231679		bio14	0.00912633		bio18	0.0365993					bio13	0.0187279					bio19	0.0228564		bio17	0.0484326		bio1
				bio19	0.0111686								bio19	0.0222877					bio15	0.0307703					bio15	0.0185044		bio18	0.00900622		bio10	0.0329601					bio4	0.0171847					bio18	0.0196261		bio3	0.0195918		bio15
				bio14	0.0106688								bio17	0.0120854											bio4	0.0129652		bio19	0.00813156														bio14	0.00761067		bio5	0.0162638		bio18
																									bio19	0.0119579		bio15	0.001532																	bio18	0.0156194		bio4
																																																	bio19
	Predictors	Importance values		Predictors	Importance values		Predictors	Importance values		Predictors	Importance values		Predictors	Importance values		Predictors	Importance values		Predictors	Importance values		Predictors	Importance values		Predictors	Importance values		Predictors	Importance values		Predictors	Importance values		Predictors	Importance values		Predictors	Importance values		Predictors	Importance values		Predictors	Importance values		Predictors	Importance values		Predictors
introduced	bio8	0.671533		bio6	0.271526		bio3	0.428254		bio11	0.547043		bio7	0.586752		bio11	0.219423		bio17	0.296964		bio17	0.285632		bio11	0.527328		bio7	0.512755		bio13	0.526294		bio10	0.270867		bio7	0.857684		bio17	0.528586		bio7	0.124346		bio4	0.483565		bio10
	bio18	0.530675		bio2	0.127363		bio6	0.190798		bio19	0.0980132		bio5	0.0381619		bio19	0.16729		bio11	0.0766377		bio11	0.0800529		bio19	0.148171		bio19	0.236132		bio6	0.208102		bio17	0.237529		bio4	0.243489		bio11	0.17537		bio9	0.0958253		bio5	0.395158		bio7
	bio5	0.276516		bio5	0.111022		bio8	0.185839		bio1	0.0898753		bio18	0.0283583		bio2	0.0999575		bio3	0.0703362		bio7	0.0585046		bio10	0.0583776		bio10	0.111241		bio2	0.127687		bio11	0.168249		bio6	0.0740082		bio9	0.125447		bio10	0.039591		bio13	0.103809		bio17
	bio4	0.0459809		bio18	0.0530127		bio9	0.0900406		bio18	0.017535		bio13	0.0229684		bio17	0.0859132		bio5	0.0433904		bio3	0.0570481		bio13	0.0410853		bio15	0.0318758		bio10	0.0534539		bio9	0.050037		bio2	0.0696831		bio2	0.0639743		bio17	0.0371951		bio19	0.0272309		bio15
				bio13	0.019983		bio19	0.0827526		bio9	0.0128662		bio17	0.0199766		bio18	0.083373		bio19	0.0408264		bio18	0.0318008		bio15	0.0316219		bio12	0.00984722		bio19	0.0424284		bio13	0.0253539		bio13	0.0254232		bio13	0.0393098		bio2	0.0282338					bio8
				bio8	0.0143174		bio14	0.0630746		bio5	0.00462511		bio19	0.0108849		bio5	0.0796423		bio12	0.0276442		bio15	0.0166713		bio8	0.0270229					bio18	0.0288167											bio19	0.022483					bio9
				bio17	0.00714556		bio2	0.0180538		bio2	0.00154467					bio15	0.027251		bio18	0.0241151		bio13	0.0163994								bio17	0.0166879											bio18	0.0204068					bio13
																			bio15	0.0169724																							bio13	0.0141483
																			bio9	0.00975944
																			bio8	0.00691856
																			bio2	0.006099
[truncated: 3 more columns]

## Sheet: Sheet2
	Acromyrmex octospinosus			Anoplolepis gracilipes			Lasius neglectus			Linepithema humile			Monomorium floricola			Monomorium pharaonis			Myrmica rubra			Pachycondyla chinensis			Paratrechina longicornis			Pheidole megacephala			Solenopsis geminata			Solenopsis invicta			Solenopsis papuana			Solenopsis richteri			Tapinoma melanocephalum			Technomyrmex albipes			Trichomyrmex destructor
	Predictors	Importance values		Predictors	Importance values		Predictors	Importance values		Predictors	Importance values		Predictors	Importance values		Predictors	Importance values		Predictors	Importance values		Predictors	Importance values		Predictors	Importance values		Predictors	Importance values		Predictors	Importance values		Predictors	Importance values		Predictors	Importance values		Predictors	Importance values		Predictors	Importance values		Predictors	Importance values		Predictors
	bio12	0.896223		bio6	0.971492		bio17	0.93232		bio12	0.954378		bio6	0.937074		bio11	0.964812		bio19	0.935512		bio9	0.906948		bio6	0.896574		bio6	0.916168		bio7	0.928381		bio7	0.961642		bio11	0.964828		bio19	0.94908		bio6	0.932601		bio6	0.961378		bio7
	bio17	0.875061		bio11	0.952125		bio14	0.907984		bio18	0.913721		bio11	0.900654		bio6	0.960215		bio12	0.879047		bio3	0.749768		bio7	0.877273		bio11	0.886579		bio6	0.916048		bio6	0.952339		bio1	0.924499		bio14	0.867225		bio11	0.90632		bio11	0.940226		bio4
	bio14	0.856384		bio9	0.949923		bio12	0.903871		bio17	0.907888		bio9	0.882957		bio1	0.945084		bio17	0.863455		bio19	0.74951		bio11	0.846445		bio1	0.828792		bio11	0.860335		bio11	0.942721		bio6	0.913328		bio4	0.844603		bio7	0.880293		bio1	0.911446		bio6
	bio16	0.782863		bio1	0.876788		bio7	0.878558		bio14	0.872053		bio7	0.87604		bio9	0.894836		bio16	0.846519		bio15	0.745458		bio12	0.815462		bio9	0.823699		bio4	0.838602		bio4	0.930718		bio8	0.88266		bio17	0.842259		bio4	0.847218		bio9	0.902438		bio3
	bio19	0.763717		bio4	0.855554		bio2	0.864062		bio15	0.773801		bio4	0.837925		bio3	0.892795		bio13	0.844691		bio11	0.740559		bio4	0.814019		bio7	0.807467		bio12	0.810853		bio1	0.852235		bio9	0.842181		bio15	0.831301		bio1	0.816663		bio12	0.897722		bio12
	bio13	0.759205		bio7	0.815823		bio4	0.86355		bio16	0.740361		bio3	0.756416		bio4	0.891002		bio14	0.783241		bio4	0.700243		bio3	0.706129		bio12	0.78327		bio2	0.788816		bio16	0.810845		bio5	0.82222		bio9	0.808578		bio9	0.7981		bio7	0.868506		bio2
	bio15	0.73353		bio3	0.784307		bio5	0.863458		bio8	0.646804		bio1	0.751515		bio7	0.85489		bio7	0.706146		bio1	0.670357		bio1	0.689506		bio4	0.741163		bio9	0.783769		bio13	0.805159		bio10	0.797936		bio3	0.795314		bio3	0.7677		bio4	0.846464		bio11
	bio5	0.710842		bio12	0.590778		bio18	0.857715		bio13	0.613803		bio12	0.673835		bio13	0.850132		bio4	0.67464		bio17	0.656085		bio16	0.661324		bio16	0.73119		bio3	0.722621		bio18	0.768609		bio16	0.709923		bio8	0.773917		bio12	0.75155		bio8	0.776571		bio5
	bio7	0.69622		bio19	0.563166		bio10	0.75001		bio1	0.402204		bio19	0.635344		bio16	0.849158		bio8	0.649419		bio14	0.640831		bio2	0.628346		bio13	0.720309		bio1	0.675853		bio3	0.720418		bio4	0.677398		bio7	0.735602		bio16	0.674573		bio16	0.771505		bio17
	bio18	0.68842		bio10	0.447493		bio15	0.715724		bio19	0.383986		bio14	0.528495		bio8	0.822416		bio5	0.551154		bio5	0.617451		bio13	0.619627		bio2	0.639279		bio19	0.618314		bio8	0.719267		bio12	0.64586		bio10	0.695959		bio13	0.642058		bio3	0.754684		bio14
	bio4	0.617679		bio8	0.40556		bio16	0.715352		bio10	0.307105		bio2	0.524239		bio12	0.798719		bio18	0.512137		bio6	0.591959		bio17	0.601615		bio8	0.613907		bio16	0.601514		bio2	0.671109		bio3	0.578187		bio12	0.693595		bio8	0.635177		bio10	0.75061		bio16
	bio2	0.601052		bio17	0.358952		bio13	0.700707		bio9	0.256721		bio17	0.519413		bio10	0.741824		bio6	0.505055		bio18	0.537813		bio19	0.593353		bio17	0.611702		bio14	0.581138		bio12	0.579998		bio7	0.567837		bio6	0.639721		bio19	0.56719		bio17	0.726152		bio18
	bio10	0.544481		bio14	0.357477		bio9	0.695934		bio11	0.215168		bio16	0.449696		bio5	0.602434		bio9	0.490494		bio10	0.462601		bio14	0.59232		bio10	0.597164		bio17	0.580029		bio5	0.363156		bio18	0.557767		bio11	0.603384		bio2	0.49911		bio13	0.690699		bio19
	bio3	0.537535		bio16	0.355214		bio19	0.519077		bio2	0.152327		bio13	0.408435		bio18	0.590886		bio3	0.46148		bio2	0.438842		bio9	0.572398		bio14	0.5844		bio13	0.56461		bio9	0.345509		bio13	0.548053		bio5	0.578862		bio17	0.466535		bio14	0.67564		bio13
	bio8	0.537304		bio13	0.318369		bio6	0.471679		bio6	0.144329		bio15	0.380841		bio19	0.517662		bio11	0.459293		bio13	0.4311		bio8	0.526462		bio3	0.556088		bio18	0.437163		bio15	0.334977		bio14	0.320639		bio16	0.434178		bio14	0.457303		bio19	0.666932		bio15
	bio1	0.410093		bio5	0.316392		bio8	0.405787		bio5	0.138408		bio10	0.264192		bio17	0.312429		bio2	0.447384		bio16	0.375999		bio18	0.471592		bio19	0.549028		bio15	0.386629		bio19	0.1909		bio17	0.320054		bio13	0.424969		bio18	0.394257		bio18	0.569321		bio10
	bio9	0.247143		bio15	0.253255		bio11	0.353096		bio4	0.091541		bio8	0.232965		bio15	0.29298		bio10	0.432912		bio7	0.343771		bio15	0.429662		bio18	0.521694		bio8	0.357496		bio14	0.123303		bio15	0.178588		bio1	0.105359		bio10	0.382932		bio2	0.549577		bio1
	bio11	0.188928		bio18	0.247623		bio1	0.251677		bio3	0.0401483		bio18	0.0498533		bio14	0.288578		bio1	0.177893		bio8	0.338083		bio5	0.20308		bio5	0.305738		bio5	0.332664		bio10	0.113911		bio19	0.0998018		bio2	0.0333898		bio15	0.199712		bio5	0.496662		bio8
	bio6	0.079184		bio2	0.131391		bio3	0.176114		bio7	0.00584855		bio5	0.0295554		bio2	0.0269719		bio15	0.0612488		bio12	0.0520504		bio10	0.131422		bio15	0.216472		bio10	0.061653		bio17	0.0680264		bio2	0.0775605		bio18	0.00761455		bio5	0.111789		bio15	0.387057		bio9
[truncated: 3 more columns]
