# Supplementary material for: Niche Shifts Induce Major Changes in the Ranges of the World's Worst Invasive Ant Species
Source: Ecol Evol. 2025 Jul 8;15(7):e71754. doi: 10.1002/ece3.71754 (PMC12237827; doi:10.1002/ece3.71754)
Supplement: Supplementary file 10 — Table S10. MSS thresholds for determining ranges. [file ECE3-15-e71754-s001.xlsx]

## Sheet: Sheet1
S10 MSS thresholds for determining ranges
MSS threshold
Scientific name	native	introduced
Acromyrmex octospinosus	0.79	0.735
Anoplolepis gracilipes	0.75	0.69
Lasius neglectus	0.88	0.82
Linepithema humile	0.84	0.73
Monomorium floricola	0.78	0.78
Monomorium pharaonis	0.84	0.7
Myrmica rubra	0.82	0.75
Pachycondyla chinensis	0.84	0.875
Paratrechina longicornis	0.79	0.73
Pheidole megacephala	0.75	0.71
Solenopsis geminata	0.74	0.77
Solenopsis invicta	0.82	0.65
Solenopsis papuana	0.77	0.71
Solenopsis richteri	0.82	0.785
Tapinoma melanocephalum	0.8	0.72
Technomyrmex albipes	0.75	0.76
Trichomyrmex destructor	0.83	0.74
Wasmannia auropunctata	0.8	0.76
